# Supplementary material for: Constitutive inflammation and epithelial-mesenchymal transition dictate sensitivity to nivolumab in CONFIRM: a placebo-controlled, randomised phase III trial
Source: Nat Commun. 2025 Jul 21;16:6688. doi: 10.1038/s41467-025-61691-4 (PMC12280041; doi:10.1038/s41467-025-61691-4)
Supplement: Supplementary file 4 — Source Data [file 41467_2025_61691_MOESM4_ESM.xlsx]

## Sheet: Fig 1A
OS:	CONF_ID	Group	PDL1_STATUS_3	OS_MONTHS	DEATH_IND
	001	Placebo	low positive	6.96509	0
	002	Placebo	negative	6.63655	1
	003	Nivolumab	low positive	3.90965	1
	004	Nivolumab	negative	20.8624	1
	005	Nivolumab	low positive	12.1889	1
	006	Nivolumab	negative	7.35934	1
	007	Nivolumab		3.8768	1
	008	Nivolumab	low positive	6.20945	1
	009	Placebo	negative	6.50513	1
	010	Nivolumab	negative	2.75975	1
	011	Nivolumab	negative	27.1704	0
	012	Nivolumab	low positive	5.42094	1
	013	Nivolumab	negative	13.1417	1
	014	Nivolumab		16.6899	1
	015	Placebo	negative	6.96509	1
	016	Placebo	negative	4.69815	1
	017	Placebo	high positive	0.887064	1
	018	Nivolumab	high positive	3.41684	1
	019	Nivolumab	negative	3.44969	1
	020	Nivolumab		25.1663	1
	021	Placebo	negative	4.50103	1
	022	Placebo	negative	7.32649	1
	023	Nivolumab	negative	3.84394	1
	024	Nivolumab	low positive	10.152	1
	025	Placebo	negative	45.306	0
	026	Placebo	low positive	23.655	0
	027	Nivolumab	negative	11.2361	1
	028	Nivolumab	negative	35.4168	0
	029	Nivolumab		18.4312	1
	030	Placebo	low positive	6.6037	1
	031	Placebo	negative	4.96099	1
	032	Placebo	low positive	27.7947	0
	033	Nivolumab	negative	4.46817	1
	034	Nivolumab	negative	5.8152	1
	035	Nivolumab	low positive	27.729	1
	036	Placebo	negative	8.50924	1
	037	Placebo		1.64271	1
	038	Nivolumab	low positive	1.18275	1
	039	Nivolumab	low positive	5.12526	1
	040	Nivolumab	negative	5.51951	1
	041	Placebo	negative	9.23203	1
	042	Nivolumab	negative	44.8131	1
	043	Nivolumab	negative	4.10678	1
	044	Nivolumab		6.14374	1
	045	Nivolumab	low positive	4.10678	1
	046	Nivolumab	negative	13.1745	1
	047	Nivolumab	negative	6.07803	1
	048	Nivolumab	negative	5.38809	1
	049	Nivolumab	negative	6.47228	1
	050	Nivolumab	low positive	7.91786	1
	051	Placebo		5.35524	1
	052	Nivolumab	negative	13.6674	1
	053	Placebo	negative	4.27105	1
	054	Placebo	negative	4.46817	1
	055	Nivolumab		7.8193	1
	056	Nivolumab	negative	7.0308	1
	057	Nivolumab	negative	3.67967	1
	058	Placebo	negative	4.04107	1
	059	Nivolumab	low positive	12.1232	1
	060	Nivolumab	negative	32.4928	1
	061	Nivolumab	low positive	1.64271	1
	062	Nivolumab	negative	12.0903	1
	063	Nivolumab		9.56057	1
	064	Placebo	low positive	6.89938	1
	065	Nivolumab	low positive	17.5113	1
	066	Nivolumab	negative	10.152	1
	067	Nivolumab	low positive	22.1437	1
	068	Nivolumab	negative	9.72485	1
	069	Nivolumab	negative	4.17248	1
	070	Nivolumab		37.2238	0
	071	Nivolumab	negative	14.9487	1
	072	Nivolumab	negative	3.81109	1
	073	Nivolumab	negative	9.3306	1
	074	Placebo	negative	2.98973	1
	075	Placebo	negative	3.54825	1
	076	Nivolumab		16.5914	1
	077	Nivolumab	low positive	18.0698	1
	078	Nivolumab		2.29979	1
	079	Placebo		3.97536	1
	080	Nivolumab		2.29979	1
	081	Placebo	negative	20.3368	1
	082	Nivolumab		14.4559	1
	083	Nivolumab	negative	3.35113	1
	084	Nivolumab	negative	2.03696	1
	085	Nivolumab	negative	21.4538	1
	086	Placebo	negative	7.32649	1
	087	Nivolumab		27.3347	0
	088	Nivolumab		38.4066	1
	089	Nivolumab	low positive	7.55647	1
	090	Nivolumab	negative	3.58111	1
	091	Nivolumab	negative	11.9589	1
	092	Nivolumab		30.0616	0
	093	Nivolumab	low positive	9.36345	1
	094	Nivolumab	negative	34.5298	0
	095	Nivolumab	negative	1.80698	1
	096	Nivolumab	negative	9.46201	1
	097	Placebo	negative	4.3039	1
	098	Placebo	negative	14.9158	1
	099	Nivolumab	high positive	25.3306	1
	100	Placebo	negative	3.61396	1
	101	Placebo		4.73101	1
	102	Placebo	high positive	10.6119	1
	103	Placebo		11.6304	1
	104	Nivolumab	negative	1.47844	1
	105	Nivolumab	high positive	5.97947	1
	106	Nivolumab	low positive	2.13552	1
	107	Nivolumab	negative	11.0062	1
	108	Placebo	negative	1.9384	1
	109	Nivolumab	negative	6.6037	1
	110	Nivolumab	low positive	11.3676	1
	111	Placebo		8.80493	1
	112	Placebo	negative	18.4312	1
	113	Placebo		19.6468	1
	114	Nivolumab	negative	13.6345	1
	115	Placebo	negative	5.8152	1
	116	Nivolumab	negative	1.90554	1
	117	Nivolumab	low positive	10.7762	1
	118	Placebo	negative	11.9918	1
	119	Nivolumab	negative	40.8706	0
	120	Nivolumab		3.31828	1
	121	Nivolumab	negative	11.1047	1
	122	Placebo		7.52361	1
	123	Nivolumab		4.13963	1
	124	Nivolumab	high positive	18.0041	1
	125	Nivolumab		2.75975	1
	126	Nivolumab		20.8624	1
	127	Placebo		6.76797	1
	128	Nivolumab	low positive	30.883	0
	129	Nivolumab	negative	15.9671	1
	130	Nivolumab	negative	2.00411	1
	131	Nivolumab		4.10678	1
	132	Nivolumab		16.5914	1
	133	Placebo		1.11704	1
	134	Nivolumab		0.657084	1
	135	Placebo	low positive	3.0883	1
	136	Nivolumab	negative	2.89117	1
	137	Nivolumab	negative	37.7166	0
	138	Nivolumab	negative	3.84394	1
	139	Placebo	negative	7.8193	1
	140	Nivolumab	negative	2.92402	1
	141	Nivolumab	negative	17.6427	1
	142	Nivolumab	negative	55.885	0
	143	Nivolumab	low positive	37.2567	0
	144	Nivolumab	negative	8.47639	1
	145	Nivolumab	negative	7.16222	1
	146	Nivolumab		33.5113	0
	147	Placebo	negative	27.6632	1
	148	Placebo	negative	5.02669	1
	149	Placebo	negative	11.9918	1
	150	Nivolumab	low positive	5.8809	1
	151	Placebo	low positive	2.56263	1
	152	Nivolumab	negative	4.3039	1
	153	Nivolumab		23.0965	1
	154	Nivolumab	negative	4.50103	1
	155	Nivolumab	negative	10.0862	1
	156	Placebo	high positive	1.54415	1
	157	Nivolumab		4.04107	1
	158	Nivolumab	negative	43.6304	0
	159	Placebo	negative	0.755647	1
	160	Placebo	negative	5.35524	1
	161	Placebo	negative	4.56674	1
	162	Nivolumab		9.49487	1
	163	Nivolumab		9.16632	1
	164	Nivolumab		21.4209	1
	165	Placebo	negative	30.5873	0
	166	Nivolumab	negative	6.53799	1
	167	Placebo	low positive	2.69405	1
	168	Nivolumab	negative	1.70842	1
	169	Nivolumab	low positive	45.1088	0
	170	Nivolumab	low positive	14.9158	1
	171	Placebo	low positive	5.25667	1
	172	Nivolumab	negative	5.91376	1
	173	Placebo	low positive	28.616	1
	174	Placebo		2.29979	1
	175	Nivolumab	low positive	10.1191	1
	176	Nivolumab	low positive	12.5503	1
	177	Placebo	negative	3.28542	1
	178	Nivolumab		29.2731	1
	179	Nivolumab	high positive	22.3409	1
	180	Nivolumab	negative	10.6448	1
	181	Nivolumab	negative	28.0246	1
	182	Nivolumab		11.2033	1
	183	Placebo	negative	3.94251	1
	184	Nivolumab		10.2177	1
	185	Nivolumab	high positive	8.01643	1
	186	Nivolumab	negative	3.8768	1
	187	Nivolumab	low positive	26.7105	0
	188	Nivolumab		2.10267	1
	189	Nivolumab	negative	22.2423	1
	190	Nivolumab		15.77	1
	191	Nivolumab	negative	10.9405	1
	192	Nivolumab	low positive	4.63244	1
	193	Placebo	low positive	4.89528	1
	194	Nivolumab	negative	11.1376	1
	195	Placebo	negative	4.99384	1
	196	Placebo		7.45791	1
	197	Nivolumab	negative	16.4271	1
	198	Placebo	negative	0.295688	1
	199	Nivolumab	negative	10.4805	1
	200	Nivolumab	negative	4.86242	1
	201	Nivolumab	negative	1.67556	1
	202	Nivolumab	negative	11.1704	1
	203	Nivolumab		1.80698	1
	204	Placebo	low positive	18.8912	1
	205	Nivolumab	low positive	13.1417	1
	206	Nivolumab	negative	44.3532	0
	207	Placebo	negative	2.3655	1
	208	Nivolumab	negative	9.52772	1
	209	Placebo	negative	42.6776	1
	210	Placebo	low positive	4.82957	1
	211	Nivolumab		14.9815	1
	212	Placebo		3.21971	1
	213	Placebo	negative	40.9692	0
	214	Nivolumab	low positive	26.0205	0
	215	Nivolumab	low positive	22.2423	1
	216	Nivolumab	high positive	16.3285	1
	217	Nivolumab	low positive	7.68788	1
	218	Nivolumab	negative	5.42094	1
	219	Nivolumab	negative	3.48255	1
	220	Nivolumab	low positive	19.5811	1
	221	Nivolumab		3.67967	1
	222	Nivolumab	negative	17.3799	1
	223	Nivolumab	negative	8.50924	1
	224	Placebo	negative	2.39836	1
	225	Nivolumab	negative	17.1499	1
	226	Nivolumab	low positive	7.26078	1
	227	Placebo	negative	16.5914	1
	228	Nivolumab		31.2772	0
	229	Nivolumab		29.4374	1
	230	Placebo	low positive	39.5236	1
	231	Nivolumab	low positive	1.74127	0
	232	Nivolumab	low positive	8.08214	1
	233	Placebo	negative	11.8604	1
	234	Nivolumab	low positive	35.8439	1
	235	Nivolumab		16.4928	1
	236	Nivolumab	high positive	15.77	1
	237	Placebo	negative	5.02669	1
	238	Nivolumab	negative	51.2197	0
	239	Nivolumab	negative	8.41068	1
	240	Placebo	negative	12.5503	1
	241	Nivolumab	negative	16.5585	1
	242	Nivolumab	negative	26.6448	1
	243	Nivolumab		28.4846	1
	244	Nivolumab	high positive	32.4928	0
	245	Nivolumab	negative	2.56263	1
	246	Nivolumab	high positive	0.558522	1
	247	Placebo	negative	3.44969	1
	248	Placebo	low positive	6.73511	1
	249	Placebo	negative	1.64271	1
	250	Nivolumab	negative	1.41273	1
	251	Nivolumab	negative	3.81109	1
	252	Placebo		15.0144	1
	253	Nivolumab		11.1376	1
	254	Placebo	low positive	4.40246	1
	255	Placebo	negative	14.4559	1
	256	Nivolumab	negative	16.2628	1
	257	Placebo	high positive	13.7988	1
	258	Nivolumab	negative	7.16222	1
	259	Nivolumab	negative	14.9487	1
	260	Nivolumab	negative	2.06982	1
	261	Nivolumab		3.44969	1
	262	Placebo	negative	8.80493	1
	263	Placebo	low positive	15.1129	1
	264	Nivolumab	low positive	12.386	1
	265	Nivolumab	low positive	7.72074	1
	266	Placebo	negative	6.37372	1
	267	Placebo	negative	15.9014	1
	268	Nivolumab	low positive	3.84394	1
	269	Placebo	low positive	8.70637	1
	270	Nivolumab		15.2115	1
	271	Nivolumab	low positive	4.07392	1
	272	Placebo	negative	8.01643	1
	273	Nivolumab		5.02669	1
	274	Placebo		26.9405	1
	275	Nivolumab	low positive	7.09651	1
	276	Nivolumab		21.6509	1
	277	Nivolumab		2.62834	0
	278	Placebo	negative	28.0575	0
	279	Nivolumab	negative	4.53388	1
	280	Nivolumab	low positive	8.77207	1
	281	Nivolumab	negative	7.29363	1
	282	Nivolumab		6.37372	1
	283	Placebo	negative	9.52772	1
	284	Nivolumab	high positive	10.2505	1
	285	Placebo	negative	7.29363	1
	286	Nivolumab	negative	1.67556	1
	287	Placebo	negative	2.79261	1
	288	Nivolumab		13.963	1
	289	Placebo	low positive	15.77	1
	290	Placebo	negative	19.154	1
	291	Nivolumab	negative	1.01848	1
	292	Nivolumab		2.82546	1
	293	Nivolumab		4.89528	1
	294	Nivolumab	negative	9.03491	1
	295	Placebo	negative	43.9589	0
	296	Placebo	negative	3.67967	1
	297	Nivolumab	negative	12.5503	1
	298	Placebo	negative	3.94251	1
	299	Nivolumab		4.27105	1
	300	Nivolumab		5.19097	1
	301	Nivolumab		30.5544	1
	302	Placebo	negative	36.6324	0
	303	Nivolumab	negative	29.7659	1
	304	Nivolumab		18.4641	1
	305	Placebo	negative	4.20534	1
	306	Placebo	low positive	0.591376	1
	307	Nivolumab	low positive	7.29363	1
	308	Nivolumab	negative	17.7741	1
	309	Placebo	negative	1.80698	1
	310	Nivolumab	low positive	4.43532	1
	311	Placebo	low positive	28.0903	0
	312	Placebo		4.17248	1
	313	Nivolumab	low positive	30.3244	0
	314	Nivolumab	negative	3.61396	1
	315	Placebo		2.69405	1
	316	Nivolumab	negative	22.5051	1
	317	Nivolumab	low positive	6.11088	1
	318	Placebo	low positive	8.31211	1
	319	Placebo	negative	1.9384	1
	320	Placebo	negative	10.2834	1
	321	Nivolumab	negative	11.5318	1
	322	Nivolumab	negative	3.31828	1
	323	Nivolumab	low positive	5.68378	1
	324	Nivolumab		4.50103	1
	325	Placebo		23.0637	0
	326	Placebo		7.91786	1
	327	Nivolumab	low positive	2.85832	1
	328	Nivolumab	negative	4.99384	1
	329	Placebo	low positive	12.9446	1
	330	Placebo	negative	7.42505	1
	331	Nivolumab	negative	3.54825	1
	332	Nivolumab	negative	19.384	1
PFS:	CONF_ID	Group	PDL1_STATUS_3	PROG_IND	TTP
	001	Placebo	low positive	0	6.96509
	002	Placebo	negative	1	1.37988
	003	Nivolumab	low positive	1	1.87269
	004	Nivolumab	negative	1	15.2444
	005	Nivolumab	low positive	1	5.55236
	006	Nivolumab	negative	1	2.26694
	007	Nivolumab		1	1.37988
	008	Nivolumab	low positive	1	5.71663
	009	Placebo	negative	1	1.34702
	010	Nivolumab	negative	1	2.75975
	011	Nivolumab	negative	1	8.34497
	012	Nivolumab	low positive	1	1.41273
	013	Nivolumab	negative	1	2.75975
	014	Nivolumab		1	4.23819
	015	Placebo	negative	1	6.96509
	016	Placebo	negative	1	2.52977
	017	Placebo	high positive	1	0.887064
	018	Nivolumab	high positive	1	3.41684
	019	Nivolumab	negative	1	1.51129
	020	Nivolumab		1	6.6694
	021	Placebo	negative	1	1.11704
	022	Placebo	negative	1	7.32649
	023	Nivolumab	negative	1	2.7269
	024	Nivolumab	low positive	1	2.98973
	025	Placebo	negative	1	2.79261
	026	Placebo	low positive	1	11.7618
	027	Nivolumab	negative	1	4.13963
	028	Nivolumab	negative	1	6.2423
	029	Nivolumab		1	6.27515
	030	Placebo	low positive	1	2.75975
	031	Placebo	negative	1	1.37988
	032	Placebo	low positive	0	27.7947
	033	Nivolumab	negative	1	2.33265
	034	Nivolumab	negative	1	5.8152
	035	Nivolumab	low positive	1	27.729
	036	Placebo	negative	1	1.28131
	037	Placebo		1	0.361396
	038	Nivolumab	low positive	1	1.18275
	039	Nivolumab	low positive	1	1.577
	040	Nivolumab	negative	1	1.24846
	041	Placebo	negative	1	1.37988
	042	Nivolumab	negative	1	44.8131
	043	Nivolumab	negative	1	1.28131
	044	Nivolumab		1	2.85832
	045	Nivolumab	low positive	1	4.10678
	046	Nivolumab	negative	1	2.75975
	047	Nivolumab	negative	1	2.66119
	048	Nivolumab	negative	1	1.34702
	049	Nivolumab	negative	1	2.89117
	050	Nivolumab	low positive	1	1.28131
	051	Placebo		1	1.34702
	052	Nivolumab	negative	1	1.37988
	053	Placebo	negative	1	4.27105
	054	Placebo	negative	1	1.11704
	055	Nivolumab		1	2.75975
	056	Nivolumab	negative	1	1.31417
	057	Nivolumab	negative	1	3.67967
	058	Placebo	negative	1	0.887064
	059	Nivolumab	low positive	1	2.79261
	060	Nivolumab	negative	1	12.4189
	061	Nivolumab	low positive	1	1.64271
	062	Nivolumab	negative	1	12.0903
	063	Nivolumab		1	2.33265
	064	Placebo	low positive	1	2.79261
	065	Nivolumab	low positive	1	1.41273
	066	Nivolumab	negative	1	3.25257
	067	Nivolumab	low positive	1	10.0534
	068	Nivolumab	negative	1	8.70637
	069	Nivolumab	negative	1	3.21971
	070	Nivolumab		1	2.75975
	071	Nivolumab	negative	1	14.9487
	072	Nivolumab	negative	1	1.18275
	073	Nivolumab	negative	1	9.3306
	074	Placebo	negative	1	1.28131
	075	Placebo	negative	1	3.54825
	076	Nivolumab		1	9.88912
	077	Nivolumab	low positive	1	3.90965
	078	Nivolumab		1	2.29979
	079	Placebo		1	2.29979
	080	Nivolumab		1	1.18275
	081	Placebo	negative	1	2.7269
	082	Nivolumab		1	5.74949
	083	Nivolumab	negative	1	2.75975
	084	Nivolumab	negative	1	2.03696
	085	Nivolumab	negative	1	21.4538
	086	Placebo	negative	1	1.1499
	087	Nivolumab		1	1.1499
	088	Nivolumab		1	1.34702
	089	Nivolumab	low positive	1	2.89117
	090	Nivolumab	negative	1	0.952772
	091	Nivolumab	negative	1	4.82957
	092	Nivolumab		1	12.0903
	093	Nivolumab	low positive	1	2.75975
	094	Nivolumab	negative	0	34.5298
	095	Nivolumab	negative	1	0.295688
	096	Nivolumab	negative	1	9.46201
	097	Placebo	negative	1	1.34702
	098	Placebo	negative	1	4.13963
	099	Nivolumab	high positive	1	3.97536
	100	Placebo	negative	1	2.56263
	101	Placebo		1	1.77413
	102	Placebo	high positive	1	1.34702
	103	Placebo		1	1.47844
	104	Nivolumab	negative	1	0.919918
	105	Nivolumab	high positive	1	2.79261
	106	Nivolumab	low positive	1	0.887064
	107	Nivolumab	negative	1	4.82957
	108	Placebo	negative	1	1.60986
	109	Nivolumab	negative	1	2.7269
	110	Nivolumab	low positive	1	6.86653
	111	Placebo		1	4.10678
	112	Placebo	negative	1	1.34702
	113	Placebo		1	1.37988
	114	Nivolumab	negative	1	13.6345
	115	Placebo	negative	1	2.75975
	116	Nivolumab	negative	1	1.90554
	117	Nivolumab	low positive	1	2.79261
	118	Placebo	negative	1	2.29979
	119	Nivolumab	negative	1	21.4867
	120	Nivolumab		1	1.28131
	121	Nivolumab	negative	1	4.40246
	122	Placebo		1	7.52361
	123	Nivolumab		1	1.1499
	124	Nivolumab	high positive	1	14.9487
	125	Nivolumab		1	1.37988
	126	Nivolumab		1	2.75975
	127	Placebo		1	1.37988
	128	Nivolumab	low positive	1	20.9938
	129	Nivolumab	negative	1	15.9671
	130	Nivolumab	negative	1	1.21561
	131	Nivolumab		1	2.66119
	132	Nivolumab		1	12.0246
	133	Placebo		1	1.11704
	134	Nivolumab		1	0.657084
	135	Placebo	low positive	1	1.18275
	136	Nivolumab	negative	1	2.89117
	137	Nivolumab	negative	1	5.74949
	138	Nivolumab	negative	1	2.49692
	139	Placebo	negative	1	7.8193
	140	Nivolumab	negative	1	1.51129
	141	Nivolumab	negative	1	17.6427
	142	Nivolumab	negative	1	24.2136
	143	Nivolumab	low positive	1	30.7187
	144	Nivolumab	negative	1	2.69405
	145	Nivolumab	negative	1	1.1499
	146	Nivolumab		0	33.5113
	147	Placebo	negative	1	11.7618
	148	Placebo	negative	1	1.37988
	149	Placebo	negative	1	6.6694
	150	Nivolumab	low positive	1	5.8809
	151	Placebo	low positive	1	1.41273
	152	Nivolumab	negative	1	4.3039
	153	Nivolumab		1	11.8604
	154	Nivolumab	negative	1	4.50103
	155	Nivolumab	negative	1	5.51951
	156	Placebo	high positive	1	1.54415
	157	Nivolumab		1	1.37988
	158	Nivolumab	negative	0	43.6304
	159	Placebo	negative	1	0.755647
	160	Placebo	negative	1	1.28131
	161	Placebo	negative	1	1.64271
	162	Nivolumab		1	4.36961
	163	Nivolumab		1	9.16632
	164	Nivolumab		1	5.97947
	165	Placebo	negative	1	5.15811
	166	Nivolumab	negative	1	2.43121
	167	Placebo	low positive	1	1.34702
	168	Nivolumab	negative	1	1.70842
	169	Nivolumab	low positive	1	4.59959
	170	Nivolumab	low positive	1	2.85832
	171	Placebo	low positive	1	2.75975
	172	Nivolumab	negative	1	2.52977
	173	Placebo	low positive	1	11.729
	174	Placebo		1	1.28131
	175	Nivolumab	low positive	1	1.64271
	176	Nivolumab	low positive	1	7.78645
	177	Placebo	negative	1	1.37988
	178	Nivolumab		1	13.7988
	179	Nivolumab	high positive	1	9.00205
	180	Nivolumab	negative	1	10.6448
	181	Nivolumab	negative	1	16.46
	182	Nivolumab		1	2.75975
	183	Placebo	negative	1	0.985626
	184	Nivolumab		1	1.21561
	185	Nivolumab	high positive	1	2.46407
	186	Nivolumab	negative	1	1.31417
	187	Nivolumab	low positive	0	26.7105
	188	Nivolumab		1	2.10267
	189	Nivolumab	negative	1	4.13963
	190	Nivolumab		1	4.56674
	191	Nivolumab	negative	1	2.85832
	192	Nivolumab	low positive	1	4.63244
	193	Placebo	low positive	1	1.28131
	194	Nivolumab	negative	1	4.33676
	195	Placebo	negative	1	0.952772
	196	Placebo		1	1.37988
	197	Nivolumab	negative	1	16.4271
	198	Placebo	negative	1	0.295688
	199	Nivolumab	negative	1	1.37988
	200	Nivolumab	negative	1	1.34702
	201	Nivolumab	negative	1	1.67556
	202	Nivolumab	negative	1	3.84394
	203	Nivolumab		1	1.37988
	204	Placebo	low positive	1	1.1499
	205	Nivolumab	low positive	1	7.8193
	206	Nivolumab	negative	1	9.88912
	207	Placebo	negative	1	2.3655
	208	Nivolumab	negative	1	5.97947
	209	Placebo	negative	1	2.56263
	210	Placebo	low positive	1	1.34702
	211	Nivolumab		1	5.22382
	212	Placebo		1	3.21971
	213	Placebo	negative	1	25.2977
	214	Nivolumab	low positive	1	9.13347
	215	Nivolumab	low positive	1	6.89938
	216	Nivolumab	high positive	1	10.4805
	217	Nivolumab	low positive	1	4.59959
	218	Nivolumab	negative	1	2.92402
	219	Nivolumab	negative	1	1.37988
	220	Nivolumab	low positive	1	8.37782
	221	Nivolumab		1	1.44559
	222	Nivolumab	negative	1	1.1499
	223	Nivolumab	negative	1	8.50924
	224	Placebo	negative	1	1.18275
	225	Nivolumab	negative	1	17.1499
	226	Nivolumab	low positive	1	3.28542
	227	Placebo	negative	1	7.55647
	228	Nivolumab		1	9.65914
	229	Nivolumab		1	6.34086
	230	Placebo	low positive	1	16.0657
	231	Nivolumab	low positive	1	1.31417
	232	Nivolumab	low positive	1	2.75975
	233	Placebo	negative	1	5.55236
	234	Nivolumab	low positive	1	20.2382
	235	Nivolumab		1	5.51951
	236	Nivolumab	high positive	1	2.46407
	237	Placebo	negative	1	2.49692
	238	Nivolumab	negative	0	51.2197
	239	Nivolumab	negative	1	2.75975
	240	Placebo	negative	1	1.37988
	241	Nivolumab	negative	1	2.98973
	242	Nivolumab	negative	1	1.11704
	243	Nivolumab		1	9.88912
	244	Nivolumab	high positive	1	24.5749
	245	Nivolumab	negative	1	0.985626
	246	Nivolumab	high positive	1	0.492813
	247	Placebo	negative	1	1.44559
	248	Placebo	low positive	1	2.69405
	249	Placebo	negative	1	1.64271
	250	Nivolumab	negative	1	1.41273
	251	Nivolumab	negative	1	3.81109
	252	Placebo		1	2.56263
	253	Nivolumab		1	6.89938
	254	Placebo	low positive	1	2.7269
	255	Placebo	negative	1	5.55236
	256	Nivolumab	negative	1	10.5462
	257	Placebo	high positive	1	1.41273
	258	Nivolumab	negative	1	1.37988
	259	Nivolumab	negative	1	6.89938
	260	Nivolumab	negative	1	2.06982
	261	Nivolumab		1	2.75975
	262	Placebo	negative	1	4.13963
	263	Placebo	low positive	1	6.70226
	264	Nivolumab	low positive	1	2.75975
	265	Nivolumab	low positive	1	7.72074
	266	Placebo	negative	1	1.34702
	267	Placebo	negative	1	1.1499
	268	Nivolumab	low positive	1	1.41273
	269	Placebo	low positive	1	8.70637
	270	Nivolumab		1	4.46817
	271	Nivolumab	low positive	1	1.28131
	272	Placebo	negative	1	2.66119
	273	Nivolumab		1	2.7269
	274	Placebo		1	25.3306
	275	Nivolumab	low positive	1	7.09651
	276	Nivolumab		1	8.24641
	277	Nivolumab		1	2.62834
	278	Placebo	negative	1	5.0924
	279	Nivolumab	negative	1	2.49692
	280	Nivolumab	low positive	1	8.77207
	281	Nivolumab	negative	1	7.29363
	282	Nivolumab		1	2.75975
	283	Placebo	negative	1	2.29979
	284	Nivolumab	high positive	1	8.37782
	285	Placebo	negative	1	5.19097
	286	Nivolumab	negative	1	1.67556
	287	Placebo	negative	1	1.44559
	288	Nivolumab		1	2.82546
	289	Placebo	low positive	1	1.34702
	290	Placebo	negative	1	7.12936
	291	Nivolumab	negative	1	1.01848
	292	Nivolumab		1	1.34702
	293	Nivolumab		1	2.56263
	294	Nivolumab	negative	1	9.03491
	295	Placebo	negative	1	9.62628
	296	Placebo	negative	1	1.37988
	297	Nivolumab	negative	1	1.41273
	298	Placebo	negative	1	1.34702
	299	Nivolumab		1	1.37988
	300	Nivolumab		1	2.75975
	301	Nivolumab		1	13.3388
	302	Placebo	negative	0	36.6324
	303	Nivolumab	negative	1	24.0164
	304	Nivolumab		1	2.75975
	305	Placebo	negative	1	1.37988
	306	Placebo	low positive	1	0.591376
	307	Nivolumab	low positive	1	7.29363
	308	Nivolumab	negative	1	2.62834
	309	Placebo	negative	1	1.34702
	310	Nivolumab	low positive	1	2.75975
	311	Placebo	low positive	1	2.66119
	312	Placebo		1	1.28131
	313	Nivolumab	low positive	1	4.6653
	314	Nivolumab	negative	1	3.61396
	315	Placebo		1	0.657084
	316	Nivolumab	negative	1	22.5051
	317	Nivolumab	low positive	1	2.75975
	318	Placebo	low positive	1	2.66119
	319	Placebo	negative	1	1.08419
	320	Placebo	negative	1	5.4538
	321	Nivolumab	negative	1	5.55236
	322	Nivolumab	negative	1	1.31417
	323	Nivolumab	low positive	1	1.67556
	324	Nivolumab		1	1.05133
	325	Placebo		1	3.21971
	326	Placebo		1	7.91786
	327	Nivolumab	low positive	1	2.85832
	328	Nivolumab	negative	1	2.52977
	329	Placebo	low positive	1	6.43942
	330	Placebo	negative	1	1.11704
	331	Nivolumab	negative	1	2.62834
	332	Nivolumab	negative	1	4.50103

## Sheet: Fig 1D
CONF_ID	RESPONDER	BEST_PC_CHANGE	TRANS	LEVEL	ORDER
003		12.5	Not in translational analysis	-0.658047	52
004	Responder	-49.1667	Included in translational analysis	-0.658047	185
005		11.5	Not in translational analysis	-0.658047	58
006		-5.34759	Not in translational analysis	-0.658047	123
007		33.3333	Not in translational analysis	-0.658047	12
011		0	Not in translational analysis	-0.658047	103
012		21.2766	Not in translational analysis	-0.658047	26
013		12	Not in translational analysis	-0.658047	54
014		3.7037	Not in translational analysis	-0.658047	85
018		18.1395	Not in translational analysis	-0.658047	33
019		20.9302	Not in translational analysis	-0.658047	27
020		6.53595	Not in translational analysis	-0.658047	70
023		-9.33333	Not in translational analysis	-0.658047	139
024		0	Not in translational analysis	-0.658047	100
027		10.0671	Not in translational analysis	-0.658047	61
028		0.909091	Not in translational analysis	-0.658047	95
029		-24.6377	Not in translational analysis	-0.658047	160
033		6.81818	Not in translational analysis	-0.658047	68
034		5	Not in translational analysis	-0.658047	76
035		-14.2857	Not in translational analysis	-0.658047	147
039	Non-responder	39.5161	Included in translational analysis	-0.658047	7
040		12.6582	Not in translational analysis	-0.658047	50
042		-21.5686	Not in translational analysis	-0.658047	156
043	Non-responder	27.4448	Included in translational analysis	-0.658047	14
044		16.6667	Not in translational analysis	-0.658047	39
046		18.1818	Not in translational analysis	-0.658047	32
047		1.26183	Not in translational analysis	-0.658047	93
048		24.5098	Not in translational analysis	-0.658047	21
050		-3.125	Not in translational analysis	-0.658047	117
052		17.3077	Not in translational analysis	-0.658047	36
055		8.125	Not in translational analysis	-0.658047	64
056		9.29204	Not in translational analysis	-0.658047	62
057		2.98507	Not in translational analysis	-0.658047	88
059		0.769231	Not in translational analysis	-0.658047	96
060	Responder	-76.9231	Included in translational analysis	-0.658047	192
062		-3.44828	Not in translational analysis	-0.658047	119
063		-26.7327	Not in translational analysis	-0.658047	165
065		5.88235	Not in translational analysis	-0.658047	73
066		2.4	Not in translational analysis	-0.658047	89
067	Responder	-32.0144	Included in translational analysis	-0.658047	175
068		-2.17391	Not in translational analysis	-0.658047	110
070		7.69231	Not in translational analysis	-0.658047	66
072	Non-responder	27.1028	Included in translational analysis	-0.658047	15
073		-23.913	Not in translational analysis	-0.658047	159
076		-42.5287	Not in translational analysis	-0.658047	181
077		-3.33333	Not in translational analysis	-0.658047	118
078		0.52356	Not in translational analysis	-0.658047	97
080		17.1875	Not in translational analysis	-0.658047	38
082		-5.43478	Not in translational analysis	-0.658047	125
083		-7.62712	Not in translational analysis	-0.658047	134
085		-26.087	Not in translational analysis	-0.658047	163
087		23.2143	Not in translational analysis	-0.658047	24
088		34.8624	Not in translational analysis	-0.658047	10
089		25.8621	Not in translational analysis	-0.658047	19
091		3.06122	Not in translational analysis	-0.658047	87
092		-1.33333	Not in translational analysis	-0.658047	108
093		-10.8209	Not in translational analysis	-0.658047	141
094		-29.0323	Not in translational analysis	-0.658047	170
096		-31.8627	Not in translational analysis	-0.658047	174
099		13.5417	Not in translational analysis	-0.658047	48
104	Non-responder	21.8391	Included in translational analysis	-0.658047	25
105		0	Not in translational analysis	-0.658047	102
107		-4.80769	Not in translational analysis	-0.658047	121
109		19.3548	Not in translational analysis	-0.658047	30
110		-8.21918	Not in translational analysis	-0.658047	137
117		-5.71429	Not in translational analysis	-0.658047	127
119		12.5	Not in translational analysis	-0.658047	53
120		17.7515	Not in translational analysis	-0.658047	35
121		-17.5	Not in translational analysis	-0.658047	154
123		27.0833	Not in translational analysis	-0.658047	16
124	Responder	-64.6707	Included in translational analysis	-0.658047	189
125		46.0784	Not in translational analysis	-0.658047	5
126		4.375	Not in translational analysis	-0.658047	79
128	Responder	-33.5689	Included in translational analysis	-0.658047	177
129		-12	Not in translational analysis	-0.658047	143
130		17.9775	Not in translational analysis	-0.658047	34
131		-10.3093	Not in translational analysis	-0.658047	140
132		-7.61905	Not in translational analysis	-0.658047	133
137		-15.7895	Not in translational analysis	-0.658047	152
138		98.0249	Not in translational analysis	-0.658047	1
140	Responder	-25.1656	Included in translational analysis	-0.658047	161
141		-50.6173	Not in translational analysis	-0.658047	186
142		-12.9353	Not in translational analysis	-0.658047	145
143	Responder	-46.281	Included in translational analysis	-0.658047	182
144		-0.507614	Not in translational analysis	-0.658047	106
145	Non-responder	88.2353	Included in translational analysis	-0.658047	2
146		4.28571	Not in translational analysis	-0.658047	81
150		3.47222	Not in translational analysis	-0.658047	86
153		-56.9767	Not in translational analysis	-0.658047	188
154		2.25564	Not in translational analysis	-0.658047	91
155		15.3285	Not in translational analysis	-0.658047	43
157		15.3409	Not in translational analysis	-0.658047	42
158		-23.8095	Not in translational analysis	-0.658047	158
162		-7.08661	Not in translational analysis	-0.658047	130
163		-13.9535	Not in translational analysis	-0.658047	146
164		5.15464	Not in translational analysis	-0.658047	75
166		-31.4815	Not in translational analysis	-0.658047	173
169	Responder	-64.7059	Included in translational analysis	-0.658047	190
170		15.9091	Not in translational analysis	-0.658047	40
172		5.66038	Not in translational analysis	-0.658047	74
175		24.4444	Not in translational analysis	-0.658047	23
176		-27.5	Not in translational analysis	-0.658047	167
178		-1.27389	Not in translational analysis	-0.658047	107
179		6.25	Not in translational analysis	-0.658047	71
180	Responder	-28.7234	Included in translational analysis	-0.658047	168
181		-12.6582	Not in translational analysis	-0.658047	144
182		11.4583	Not in translational analysis	-0.658047	59
184		62.3529	Not in translational analysis	-0.658047	4
185		-5.51181	Not in translational analysis	-0.658047	126
186	Non-responder	18.9474	Included in translational analysis	-0.658047	31
187	Responder	-46.7391	Included in translational analysis	-0.658047	183
189	Responder	-14.6341	Included in translational analysis	-0.658047	148
190		15.0685	Not in translational analysis	-0.658047	45
191		-7.9646	Not in translational analysis	-0.658047	136
192		3.84615	Not in translational analysis	-0.658047	84
194		-11.2782	Not in translational analysis	-0.658047	142
197	Responder	-29.1139	Included in translational analysis	-0.658047	172
199		40	Not in translational analysis	-0.658047	6
200	Non-responder	25.9259	Included in translational analysis	-0.658047	17
202		4.78723	Not in translational analysis	-0.658047	77
203		-32.1429	Not in translational analysis	-0.658047	176
205		-14.7826	Not in translational analysis	-0.658047	149
206	Responder	-36.1446	Included in translational analysis	-0.658047	178
208		0.483092	Not in translational analysis	-0.658047	98
211		4.22535	Not in translational analysis	-0.658047	82
214		-22	Not in translational analysis	-0.658047	157
216		1.36054	Not in translational analysis	-0.658047	92
217	Responder	-65.9259	Included in translational analysis	-0.658047	191
218		5.9322	Not in translational analysis	-0.658047	72
219		11.5702	Not in translational analysis	-0.658047	57
220		-2.85714	Not in translational analysis	-0.658047	113
221		0	Not in translational analysis	-0.658047	104
222		11.811	Not in translational analysis	-0.658047	56
223		-17.0213	Not in translational analysis	-0.658047	153
226		0	Not in translational analysis	-0.658047	101
228		-49.0385	Not in translational analysis	-0.658047	184
229		-42.4242	Not in translational analysis	-0.658047	180
231	Non-responder	20.1493	Included in translational analysis	-0.658047	28
232		13.8614	Not in translational analysis	-0.658047	47
234		-28.7356	Not in translational analysis	-0.658047	169
235		-42.2764	Not in translational analysis	-0.658047	179
236		10.4478	Not in translational analysis	-0.658047	60
239		6.57895	Not in translational analysis	-0.658047	69
241		-3.06748	Not in translational analysis	-0.658047	116
242	Non-responder	29.6296	Included in translational analysis	-0.658047	13
243		-1.76991	Not in translational analysis	-0.658047	109
244		-15.3846	Not in translational analysis	-0.658047	151
245		38.4615	Not in translational analysis	-0.658047	9
246	Non-responder	62.4031	Included in translational analysis	-0.658047	3
251		2.32558	Not in translational analysis	-0.658047	90
253		-2.85714	Not in translational analysis	-0.658047	114
256		-53.1646	Not in translational analysis	-0.658047	187
258		-5.12821	Not in translational analysis	-0.658047	122
259	Responder	-29.0909	Included in translational analysis	-0.658047	171
261		-2.8169	Not in translational analysis	-0.658047	111
264		14.8936	Not in translational analysis	-0.658047	46
265		7.40741	Not in translational analysis	-0.658047	67
268		15.2174	Not in translational analysis	-0.658047	44
270		-5.40541	Not in translational analysis	-0.658047	124
271	Non-responder	25.5319	Included in translational analysis	-0.658047	20
273		12.5	Not in translational analysis	-0.658047	51
275		-7.11864	Not in translational analysis	-0.658047	131
276		-27.0073	Not in translational analysis	-0.658047	166
277		0.333333	Not in translational analysis	-0.658047	99
279		-5.76923	Not in translational analysis	-0.658047	128
280		-3.53982	Not in translational analysis	-0.658047	120
281		-2.83019	Not in translational analysis	-0.658047	112
282		8.29016	Not in translational analysis	-0.658047	63
284		-7.53769	Not in translational analysis	-0.658047	132
288		4.34783	Not in translational analysis	-0.658047	80
292		34.6154	Not in translational analysis	-0.658047	11
293		15.493	Not in translational analysis	-0.658047	41
294		1.06383	Not in translational analysis	-0.658047	94
297		7.75862	Not in translational analysis	-0.658047	65
299		38.9831	Not in translational analysis	-0.658047	8
300		-7.79221	Not in translational analysis	-0.658047	135
301		-26.4706	Not in translational analysis	-0.658047	164
303		4.13223	Not in translational analysis	-0.658047	83
304		13.253	Not in translational analysis	-0.658047	49
307		-25.6198	Not in translational analysis	-0.658047	162
308		17.2414	Not in translational analysis	-0.658047	37
310		19.5455	Not in translational analysis	-0.658047	29
313		0	Not in translational analysis	-0.658047	105
314		-15.0442	Not in translational analysis	-0.658047	150
317		-6.73077	Not in translational analysis	-0.658047	129
321		-8.22785	Not in translational analysis	-0.658047	138
322	Non-responder	25.9067	Included in translational analysis	-0.658047	18
323	Non-responder	11.8812	Included in translational analysis	-0.658047	55
324		24.498	Not in translational analysis	-0.658047	22
328		-2.92887	Not in translational analysis	-0.658047	115
331		4.7619	Not in translational analysis	-0.658047	78
332		-21.2121	Not in translational analysis	-0.658047	155

## Sheet: Fig 1E
CONF_ID	SCANDIFF_RESP	TIME_SCAN_DAYS	RESPONDER	TRANS
	0	0		Not in translational analysis
	0	0		Not in translational analysis
001	0	75		Not in translational analysis
001	-0.952381	33		Not in translational analysis
001	0	0		Not in translational analysis
002	44.8718	42		Not in translational analysis
002	0	0		Not in translational analysis
003	0	0		Not in translational analysis
003	23.3333	57		Not in translational analysis
003	12.5	14		Not in translational analysis
004	-49.1667	78	Responder	Included in translational analysis
004	0	0	Responder	Included in translational analysis
004	-22.5	35	Responder	Included in translational analysis
005	76	169		Not in translational analysis
005	11.5	71		Not in translational analysis
005	0	0		Not in translational analysis
005	11.5	29		Not in translational analysis
006	-5.34759	41		Not in translational analysis
006	0	0		Not in translational analysis
006	105.348	69		Not in translational analysis
007	0	0		Not in translational analysis
007	33.3333	42		Not in translational analysis
008	0	0		Not in translational analysis
008		174		Not in translational analysis
008		83		Not in translational analysis
008		42		Not in translational analysis
009	46.5517	41		Not in translational analysis
009	0	0		Not in translational analysis
010	0	0		Not in translational analysis
011	5.66038	254		Not in translational analysis
011	0	0		Not in translational analysis
011	20.7547	508		Not in translational analysis
011	1.88679	142		Not in translational analysis
011	13.2075	343		Not in translational analysis
011	3.77358	198		Not in translational analysis
011	15.0943	422		Not in translational analysis
011	20.7547	620		Not in translational analysis
011	0	86		Not in translational analysis
011	7.54717	44		Not in translational analysis
012	0	0		Not in translational analysis
012	21.2766	43		Not in translational analysis
013	12	41		Not in translational analysis
013	0	0		Not in translational analysis
013	48	84		Not in translational analysis
014	9.25926	31		Not in translational analysis
014	0	0		Not in translational analysis
014	3.7037	73		Not in translational analysis
015	0	35		Not in translational analysis
015	0	0		Not in translational analysis
015	0.917431	77		Not in translational analysis
016	18.5185	77		Not in translational analysis
016	0	0		Not in translational analysis
016	0	35		Not in translational analysis
017	0	0		Not in translational analysis
018	18.1395	36		Not in translational analysis
018	0	0		Not in translational analysis
019	20.9302	46		Not in translational analysis
019	0	0		Not in translational analysis
020	0	0		Not in translational analysis
020	6.53595	39		Not in translational analysis
020	19.6078	162		Not in translational analysis
020	9.80392	120		Not in translational analysis
020	10.4575	78		Not in translational analysis
020	26.1438	203		Not in translational analysis
021	30.0847	34		Not in translational analysis
021	0	0		Not in translational analysis
022	0	76		Not in translational analysis
022	0	0		Not in translational analysis
022	1.03093	34		Not in translational analysis
022	11.3402	133		Not in translational analysis
022	12.3711	171		Not in translational analysis
023	0	0		Not in translational analysis
023	-6.66667	83		Not in translational analysis
023	-9.33333	39		Not in translational analysis
024	0	0		Not in translational analysis
024	0	48		Not in translational analysis
024	15.493	91		Not in translational analysis
025	27.6786	85		Not in translational analysis
025	4.46429	43		Not in translational analysis
025	50.8929	182		Not in translational analysis
025	0	0		Not in translational analysis
025	39.2857	125		Not in translational analysis
026	0	0		Not in translational analysis
026	-6.38298	44		Not in translational analysis
026	-25.5319	132		Not in translational analysis
027	0	0		Not in translational analysis
027	10.0671	84		Not in translational analysis
027	16.1074	42		Not in translational analysis
027	24.8322	126		Not in translational analysis
028	0.909091	38		Not in translational analysis
028	0.909091	79		Not in translational analysis
028	4.54545	133		Not in translational analysis
028	0	0		Not in translational analysis
028	13.6364	190		Not in translational analysis
029	-24.6377	43		Not in translational analysis
029	-2.89855	191		Not in translational analysis
029	0	0		Not in translational analysis
029	-15.942	85		Not in translational analysis
030	0	0		Not in translational analysis
030	4.30464	48		Not in translational analysis
030	35.7616	84		Not in translational analysis
031	0	0		Not in translational analysis
031	21.7391	42		Not in translational analysis
032	9.09091	253		Not in translational analysis
032	7.57576	460		Not in translational analysis
032	4.54545	167		Not in translational analysis
032	4.54545	698		Not in translational analysis
032	0	0		Not in translational analysis
032	9.09091	337		Not in translational analysis
032	0	43		Not in translational analysis
032	-7.57576	537		Not in translational analysis
032	0	621		Not in translational analysis
032	-6.06061	85		Not in translational analysis
033	0	0		Not in translational analysis
033	6.81818	36		Not in translational analysis
033	15.9091	71		Not in translational analysis
034	0	0		Not in translational analysis
034	5	63		Not in translational analysis
035	-14.2857	37		Not in translational analysis
035	0	0		Not in translational analysis
036	0	0		Not in translational analysis
036	23.0769	39		Not in translational analysis
037	0	0		Not in translational analysis
038	0	0		Not in translational analysis
039	0	0	Non-responder	Included in translational analysis
039	39.5161	48	Non-responder	Included in translational analysis
040	0	0		Not in translational analysis
040	12.6582	38		Not in translational analysis
041	19.1011	42		Not in translational analysis
041	0	0		Not in translational analysis
042	-8.82353	38		Not in translational analysis
042	0	0		Not in translational analysis
042	-21.5686	91		Not in translational analysis
042	-14.7059	316		Not in translational analysis
043	27.4448	39	Non-responder	Included in translational analysis
043	0	0	Non-responder	Included in translational analysis
044	0	0		Not in translational analysis
044	43.5484	87		Not in translational analysis
044	16.6667	38		Not in translational analysis
045	0	0		Not in translational analysis
046	18.1818	84		Not in translational analysis
046	0	0		Not in translational analysis
047	20.8202	81		Not in translational analysis
047	1.26183	35		Not in translational analysis
047	0	0		Not in translational analysis
048	24.5098	41		Not in translational analysis
048	0	0		Not in translational analysis
049	0	0		Not in translational analysis
050	-3.125	28		Not in translational analysis
050	0	0		Not in translational analysis
051	0	0		Not in translational analysis
051	7.04225	41		Not in translational analysis
052	17.3077	42		Not in translational analysis
052	0	0		Not in translational analysis
053	0	0		Not in translational analysis
053	7.69231	42		Not in translational analysis
054	0	0		Not in translational analysis
054	18.1818	34		Not in translational analysis
055	0	0		Not in translational analysis
055	28.75	84		Not in translational analysis
055	8.125	42		Not in translational analysis
056	9.29204	40		Not in translational analysis
056	0	0		Not in translational analysis
057	2.98507	74		Not in translational analysis
057	0	0		Not in translational analysis
057	4.47761	32		Not in translational analysis
058	0	0		Not in translational analysis
058	27.9412	27		Not in translational analysis
059	0.769231	36		Not in translational analysis
059	0	0		Not in translational analysis
059	15.3846	85		Not in translational analysis
060	1.28205	42	Responder	Included in translational analysis
060	-71.7949	263	Responder	Included in translational analysis
060	-64.1026	84	Responder	Included in translational analysis
060	-65.3846	168	Responder	Included in translational analysis
060	-76.9231	480	Responder	Included in translational analysis
060	0	0	Responder	Included in translational analysis
060	-71.7949	378	Responder	Included in translational analysis
061	0	0		Not in translational analysis
062	0	0		Not in translational analysis
062	-3.44828	85		Not in translational analysis
062	13.7931	43		Not in translational analysis
063	-26.7327	28		Not in translational analysis
063	0	0		Not in translational analysis
063	-18.8119	71		Not in translational analysis
064	29.3478	85		Not in translational analysis
064	8.69565	39		Not in translational analysis
064	0	0		Not in translational analysis
065	5.88235	43		Not in translational analysis
065	0	0		Not in translational analysis
066	2.4	44		Not in translational analysis
066	20	87		Not in translational analysis
066	0	0		Not in translational analysis
067	-32.0144	188	Responder	Included in translational analysis
067	21.9424	306	Responder	Included in translational analysis
067	0	0	Responder	Included in translational analysis
067	-11.5108	37	Responder	Included in translational analysis
067	82.0144	446	Responder	Included in translational analysis
067	-8.27338	117	Responder	Included in translational analysis
067	-8.63309	79	Responder	Included in translational analysis
067	9.35252	246	Responder	Included in translational analysis
068	0	35		Not in translational analysis
068	0	0		Not in translational analysis
068	-2.17391	92		Not in translational analysis
069	0	0		Not in translational analysis
070	7.69231	42		Not in translational analysis
070	0	0		Not in translational analysis
070	23.0769	84		Not in translational analysis
071	0	0		Not in translational analysis
072	27.1028	36	Non-responder	Included in translational analysis
072	0	0	Non-responder	Included in translational analysis
073	-7.6087	43		Not in translational analysis
073	-23.913	85		Not in translational analysis
073	0	0		Not in translational analysis
074	0	0		Not in translational analysis
074	27.044	39		Not in translational analysis
075	0	0		Not in translational analysis
075	7.01754	42		Not in translational analysis
076	0	0		Not in translational analysis
076	-18.3908	42		Not in translational analysis
076	-42.5287	84		Not in translational analysis
076	-35.6322	301		Not in translational analysis
076	-41.3793	231		Not in translational analysis
077	0	0		Not in translational analysis
077	0.666667	35		Not in translational analysis
077	-3.33333	77		Not in translational analysis
078	0.52356	41		Not in translational analysis
078	0	0		Not in translational analysis
079	14.5078	70		Not in translational analysis
079	0	0		Not in translational analysis
079	7.77202	36		Not in translational analysis
080	17.1875	36		Not in translational analysis
080	0	0		Not in translational analysis
081	0	0		Not in translational analysis
081	12.2807	41		Not in translational analysis
081	33.3333	83		Not in translational analysis
082	-4.34783	91		Not in translational analysis
082	0	0		Not in translational analysis
082	3.26087	49		Not in translational analysis
082	-5.43478	133		Not in translational analysis
082	25	175		Not in translational analysis
083	0	0		Not in translational analysis
083	-7.62712	84		Not in translational analysis
083	0.847458	42		Not in translational analysis
084	0	0		Not in translational analysis
085	-23.1884	280		Not in translational analysis
085	1.44928	42		Not in translational analysis
085	-26.087	182		Not in translational analysis
085	0	0		Not in translational analysis
085	0.724638	84		Not in translational analysis
085	-16.6667	382		Not in translational analysis
086	97.7273	35		Not in translational analysis
086	0	0		Not in translational analysis
087	0	0		Not in translational analysis
087	23.2143	35		Not in translational analysis
088	34.8624	41		Not in translational analysis
088	0	0		Not in translational analysis
089	0	0		Not in translational analysis
089	25.8621	88		Not in translational analysis
090	0	0		Not in translational analysis
091	3.06122	43		Not in translational analysis
091	15.3061	104		Not in translational analysis
091	0	0		Not in translational analysis
091	30.6122	147		Not in translational analysis
092	0	0		Not in translational analysis
092	-1.33333	82		Not in translational analysis
092	-1.33333	45		Not in translational analysis
093	0	0		Not in translational analysis
093	-10.8209	42		Not in translational analysis
093	-10.8209	84		Not in translational analysis
094	-29.0323	120		Not in translational analysis
094	-19.3548	246		Not in translational analysis
094	-19.3548	204		Not in translational analysis
094	-29.0323	36		Not in translational analysis
094	0	0		Not in translational analysis
094	-19.3548	288		Not in translational analysis
094	-22.5806	78		Not in translational analysis
095	0	0		Not in translational analysis
096	-29.902	123		Not in translational analysis
096	-25.9804	82		Not in translational analysis
096	0	0		Not in translational analysis
096	-31.8627	195		Not in translational analysis
096	-1.47059	41		Not in translational analysis
097	0	0		Not in translational analysis
097	11.5385	41		Not in translational analysis
098	0	0		Not in translational analysis
098	15.7895	84		Not in translational analysis
098	11.1842	42		Not in translational analysis
099	29.1667	121		Not in translational analysis
099	17.7083	80		Not in translational analysis
099	0	0		Not in translational analysis
099	13.5417	42		Not in translational analysis
100	0	0		Not in translational analysis
100	-10.2362	78		Not in translational analysis
100	-10.2362	35		Not in translational analysis
101	25.4545	54		Not in translational analysis
101	0	0		Not in translational analysis
102	36.5079	41		Not in translational analysis
102	0	0		Not in translational analysis
103	0	0		Not in translational analysis
103	41.8367	45		Not in translational analysis
104	0	0	Non-responder	Included in translational analysis
104	21.8391	28	Non-responder	Included in translational analysis
105	0	36		Not in translational analysis
105	0	85		Not in translational analysis
105	0	0		Not in translational analysis
106	0	0		Not in translational analysis
107	-4.80769	40		Not in translational analysis
107	0	0		Not in translational analysis
107	14.4231	147		Not in translational analysis
107	-2.88462	82		Not in translational analysis
107	19.2308	259		Not in translational analysis
108	19.8582	49		Not in translational analysis
108	0	0		Not in translational analysis
109	0	0		Not in translational analysis
109	19.3548	48		Not in translational analysis
109	27.4194	83		Not in translational analysis
110	-2.73973	84		Not in translational analysis
110	-8.21918	42		Not in translational analysis
110	0	0		Not in translational analysis
111	0	0		Not in translational analysis
111	15.8996	83		Not in translational analysis
111	12.5523	41		Not in translational analysis
112	0	0		Not in translational analysis
112	10.2273	83		Not in translational analysis
112	3.40909	41		Not in translational analysis
113	21.1864	42		Not in translational analysis
113	0	0		Not in translational analysis
114	0	0		Not in translational analysis
115	0	0		Not in translational analysis
115	4.54545	43		Not in translational analysis
115	4.54545	84		Not in translational analysis
116	0	0		Not in translational analysis
117	-5.71429	85		Not in translational analysis
117	1.42857	42		Not in translational analysis
117	0	0		Not in translational analysis
118	29.5652	70		Not in translational analysis
118	18.2609	37		Not in translational analysis
118	0	0		Not in translational analysis
119	0	0		Not in translational analysis
119	12.5	46		Not in translational analysis
119	12.5	346		Not in translational analysis
120	0	0		Not in translational analysis
120	17.7515	39		Not in translational analysis
121	-15	45		Not in translational analysis
121	-17.5	134		Not in translational analysis
121	-15	84		Not in translational analysis
121	0	0		Not in translational analysis
122	2.89017	91		Not in translational analysis
122	0	0		Not in translational analysis
122	2.31214	42		Not in translational analysis
123	0	0		Not in translational analysis
123	27.0833	35		Not in translational analysis
124	-52.0958	81	Responder	Included in translational analysis
124	-64.6707	254	Responder	Included in translational analysis
124	-64.0719	175	Responder	Included in translational analysis
124	-7.78443	39	Responder	Included in translational analysis
124	-19.7605	455	Responder	Included in translational analysis
124	0	0	Responder	Included in translational analysis
125	46.0784	42		Not in translational analysis
125	0	0		Not in translational analysis
126	0	0		Not in translational analysis
126	14.375	84		Not in translational analysis
126	4.375	42		Not in translational analysis
127	4.7619	42		Not in translational analysis
127	0	0		Not in translational analysis
128	-14.841	36	Responder	Included in translational analysis
128	0	0	Responder	Included in translational analysis
128	-33.5689	75	Responder	Included in translational analysis
129	-12	44		Not in translational analysis
129	0	0		Not in translational analysis
129	0	82		Not in translational analysis
130	17.9775	37		Not in translational analysis
130	0	0		Not in translational analysis
131	-10.3093	82		Not in translational analysis
131	0	0		Not in translational analysis
131	-4.12371	39		Not in translational analysis
132	0	0		Not in translational analysis
132	-7.61905	71		Not in translational analysis
132	-2.85714	29		Not in translational analysis
133	0	0		Not in translational analysis
134	0	0		Not in translational analysis
135	0	0		Not in translational analysis
136	0	0		Not in translational analysis
137	-6.57895	133		Not in translational analysis
137	-15.7895	42		Not in translational analysis
137	0	0		Not in translational analysis
137	-10.5263	82		Not in translational analysis
137	3.94737	175		Not in translational analysis
138	98.0249	76		Not in translational analysis
138	0	0		Not in translational analysis
139	0	0		Not in translational analysis
139	7.69231	81		Not in translational analysis
139	8.97436	47		Not in translational analysis
139	11.5385	168		Not in translational analysis
140	-25.1656	46	Responder	Included in translational analysis
140	0	0	Responder	Included in translational analysis
141	0	0		Not in translational analysis
141	-50.6173	83		Not in translational analysis
141	-35.8025	42		Not in translational analysis
142	7.9602	210		Not in translational analysis
142	17.9104	336		Not in translational analysis
142	-12.4378	462		Not in translational analysis
142	1.49254	378		Not in translational analysis
142	1.99005	71		Not in translational analysis
142	8.45771	252		Not in translational analysis
142	20.8955	737		Not in translational analysis
142	3.9801	127		Not in translational analysis
142	10.9453	294		Not in translational analysis
142	0	0		Not in translational analysis
142	-0.995025	29		Not in translational analysis
142	-9.45274	420		Not in translational analysis
142	-12.9353	504		Not in translational analysis
142	2.48756	161		Not in translational analysis
143	-80.9917	935	Responder	Included in translational analysis
143	-46.281	84	Responder	Included in translational analysis
143	-30.5785	42	Responder	Included in translational analysis
143	0	0	Responder	Included in translational analysis
144	17.7665	82		Not in translational analysis
144	-0.507614	40		Not in translational analysis
144	0	0		Not in translational analysis
145	88.2353	35	Non-responder	Included in translational analysis
145	0	0	Non-responder	Included in translational analysis
146	4.28571	43		Not in translational analysis
146	4.28571	86		Not in translational analysis
146	0	0		Not in translational analysis
147	0	0		Not in translational analysis
147	7.18954	268		Not in translational analysis
147	5.88235	131		Not in translational analysis
147	10.4575	358		Not in translational analysis
147	-1.30719	201		Not in translational analysis
147	4.57516	33		Not in translational analysis
147	1.30719	75		Not in translational analysis
148	5.66038	42		Not in translational analysis
148	0	0		Not in translational analysis
149	0	0		Not in translational analysis
149	0	35		Not in translational analysis
149	0.865801	71		Not in translational analysis
150	3.47222	42		Not in translational analysis
150	0	0		Not in translational analysis
151	50.3356	43		Not in translational analysis
151	0	0		Not in translational analysis
152	0	0		Not in translational analysis
153	-56.9767	76		Not in translational analysis
153	0	0		Not in translational analysis
153	-6.97674	38		Not in translational analysis
154	0	0		Not in translational analysis
154	2.25564	43		Not in translational analysis
154	13.5338	85		Not in translational analysis
155	15.3285	84		Not in translational analysis
155	15.3285	43		Not in translational analysis
155	17.5182	126		Not in translational analysis
155	35.0365	168		Not in translational analysis
155	0	0		Not in translational analysis
156	0	0		Not in translational analysis
157	15.3409	42		Not in translational analysis
157	0	0		Not in translational analysis
158	-23.8095	89		Not in translational analysis
158	-23.8095	159		Not in translational analysis
158	-14.2857	403		Not in translational analysis
158	0	0		Not in translational analysis
158	0	32		Not in translational analysis
159	0	0		Not in translational analysis
160	0	0		Not in translational analysis
160	45.3608	39		Not in translational analysis
161	19.7531	50		Not in translational analysis
161	0	0		Not in translational analysis
162	0	0		Not in translational analysis
162	-7.08661	91		Not in translational analysis
162	3.14961	133		Not in translational analysis
162	-0.787402	43		Not in translational analysis
163	0	0		Not in translational analysis
163	-13.9535	39		Not in translational analysis
163	-9.96678	154		Not in translational analysis
164	0	0		Not in translational analysis
164	5.15464	78		Not in translational analysis
164	7.01031	35		Not in translational analysis
165	10	44		Not in translational analysis
165	0	0		Not in translational analysis
165	5	84		Not in translational analysis
166	-28.7037	94		Not in translational analysis
166	0	0		Not in translational analysis
166	-31.4815	140		Not in translational analysis
166	-13.8889	48		Not in translational analysis
167	0	0		Not in translational analysis
167	21.4876	41		Not in translational analysis
168	0	0		Not in translational analysis
169	-47.0588	140	Responder	Included in translational analysis
169	-64.7059	48	Responder	Included in translational analysis
169	0	0	Responder	Included in translational analysis
169	-58.8235	96	Responder	Included in translational analysis
170	25	87		Not in translational analysis
170	0	0		Not in translational analysis
170	15.9091	45		Not in translational analysis
171	2.29885	42		Not in translational analysis
171	22.9885	84		Not in translational analysis
171	0	0		Not in translational analysis
172	6.60377	77		Not in translational analysis
172	5.66038	42		Not in translational analysis
172	0	0		Not in translational analysis
173	6.54206	36		Not in translational analysis
173	0	0		Not in translational analysis
173	-23.676	271		Not in translational analysis
173	0.311526	77		Not in translational analysis
173	-30.8411	194		Not in translational analysis
174	0	0		Not in translational analysis
174	20.5645	39		Not in translational analysis
175	0	0		Not in translational analysis
175	24.4444	50		Not in translational analysis
176	-27.5	145		Not in translational analysis
176	-22.5	77		Not in translational analysis
176	12.5	237		Not in translational analysis
176	-3.75	40		Not in translational analysis
176	0	0		Not in translational analysis
177	0	0		Not in translational analysis
177	5.88235	42		Not in translational analysis
178	10.828	378		Not in translational analysis
178	-1.27389	84		Not in translational analysis
178	17.8344	420		Not in translational analysis
178	2.54777	126		Not in translational analysis
178	0	0		Not in translational analysis
178	10.828	336		Not in translational analysis
178	3.18471	168		Not in translational analysis
178	3.82166	294		Not in translational analysis
178	4.4586	252		Not in translational analysis
178	4.4586	210		Not in translational analysis
178	-1.27389	42		Not in translational analysis
179	6.25	35		Not in translational analysis
179	12.5	76		Not in translational analysis
179	0	0		Not in translational analysis
180	1.06383	40	Responder	Included in translational analysis
180	-28.7234	81	Responder	Included in translational analysis
180	0	0	Responder	Included in translational analysis
181	-12.6582	86		Not in translational analysis
181	0	0		Not in translational analysis
181	-55.6962	501		Not in translational analysis
181	6.32911	42		Not in translational analysis
182	11.4583	28		Not in translational analysis
182	34.375	84		Not in translational analysis
182	0	0		Not in translational analysis
183	0	0		Not in translational analysis
183	2.77778	30		Not in translational analysis
184	80	78		Not in translational analysis
184	0	0		Not in translational analysis
184	62.3529	37		Not in translational analysis
185	-5.51181	75		Not in translational analysis
185	0	0		Not in translational analysis
185	2.75591	34		Not in translational analysis
186	0	0	Non-responder	Included in translational analysis
186	18.9474	40	Non-responder	Included in translational analysis
186	36.8421	84	Non-responder	Included in translational analysis
187	0	0	Responder	Included in translational analysis
187	-46.7391	63	Responder	Included in translational analysis
188	0	0		Not in translational analysis
189	4.87805	126	Responder	Included in translational analysis
189	-12.1951	84	Responder	Included in translational analysis
189	4.87805	168	Responder	Included in translational analysis
189	-14.6341	42	Responder	Included in translational analysis
189	21.9512	217	Responder	Included in translational analysis
189	0	0	Responder	Included in translational analysis
190	15.0685	85		Not in translational analysis
190	0	0		Not in translational analysis
190	16.4384	41		Not in translational analysis
191	-7.9646	87		Not in translational analysis
191	0	0		Not in translational analysis
191	7.9646	32		Not in translational analysis
192	3.84615	45		Not in translational analysis
192	6.73077	84		Not in translational analysis
192	0	0		Not in translational analysis
193	21.2963	39		Not in translational analysis
193	0	0		Not in translational analysis
194	-11.2782	84		Not in translational analysis
194	3.7594	132		Not in translational analysis
194	0	0		Not in translational analysis
194	-10.5263	41		Not in translational analysis
195	25.8427	29		Not in translational analysis
195	0	0		Not in translational analysis
196	0	0		Not in translational analysis
196	76.8595	42		Not in translational analysis
197	-8.43882	42	Responder	Included in translational analysis
197	-29.1139	83	Responder	Included in translational analysis
197	0	0	Responder	Included in translational analysis
198	0	0		Not in translational analysis
199	0	0		Not in translational analysis
199	40	42		Not in translational analysis
200	25.9259	41	Non-responder	Included in translational analysis
200	0	0	Non-responder	Included in translational analysis
201	0	0		Not in translational analysis
202	25	117		Not in translational analysis
202	0	0		Not in translational analysis
202	4.78723	33		Not in translational analysis
202	13.8298	75		Not in translational analysis
203	0	0		Not in translational analysis
203	-32.1429	42		Not in translational analysis
204	0	0		Not in translational analysis
204	15.3846	35		Not in translational analysis
205	0	0		Not in translational analysis
205	-6.95652	40		Not in translational analysis
205	-14.7826	84		Not in translational analysis
206	-21.6867	49	Responder	Included in translational analysis
206	-26.506	175	Responder	Included in translational analysis
206	-21.6867	301	Responder	Included in translational analysis
206	-36.1446	91	Responder	Included in translational analysis
206	-36.1446	133	Responder	Included in translational analysis
206	0	0	Responder	Included in translational analysis
207	0	0		Not in translational analysis
208	5.7971	134		Not in translational analysis
208	0	0		Not in translational analysis
208	5.7971	182		Not in translational analysis
208	3.38164	84		Not in translational analysis
208	0.483092	43		Not in translational analysis
209	0	0		Not in translational analysis
209	22	78		Not in translational analysis
209	0	32		Not in translational analysis
210	4.54545	41		Not in translational analysis
210	0	0		Not in translational analysis
211	0	0		Not in translational analysis
211	9.85915	34		Not in translational analysis
211	18.3099	159		Not in translational analysis
211	4.22535	78		Not in translational analysis
212	-10.5634	42		Not in translational analysis
212	0	0		Not in translational analysis
212	-7.74648	91		Not in translational analysis
213	0	31		Not in translational analysis
213	0	0		Not in translational analysis
213	0	72		Not in translational analysis
214	0	0		Not in translational analysis
214	0	278		Not in translational analysis
214	-10	41		Not in translational analysis
214	-22	113		Not in translational analysis
214	-8	208		Not in translational analysis
215	0	0	Responder	Included in translational analysis
216	10.2041	167		Not in translational analysis
216	21.7687	319		Not in translational analysis
216	1.36054	41		Not in translational analysis
216	19.0476	237		Not in translational analysis
216	0	0		Not in translational analysis
216	7.48299	83		Not in translational analysis
217	-64.4444	84	Responder	Included in translational analysis
217	-64.4444	140	Responder	Included in translational analysis
217	-65.9259	37	Responder	Included in translational analysis
217	0	0	Responder	Included in translational analysis
218	5.9322	42		Not in translational analysis
218	18.6441	89		Not in translational analysis
218	0	0		Not in translational analysis
219	11.5702	42		Not in translational analysis
219	0	0		Not in translational analysis
220	-2.85714	84		Not in translational analysis
220	0	0		Not in translational analysis
220	14.2857	42		Not in translational analysis
221	0	0		Not in translational analysis
221	0	44		Not in translational analysis
222	11.811	35		Not in translational analysis
222	0	0		Not in translational analysis
223	-17.0213	209		Not in translational analysis
223	-13.8298	41		Not in translational analysis
223	0	0		Not in translational analysis
223	-13.8298	83		Not in translational analysis
223	-12.766	167		Not in translational analysis
224	34.8837	36		Not in translational analysis
224	0	0		Not in translational analysis
225		293		Not in translational analysis
225	0	0		Not in translational analysis
225		56		Not in translational analysis
226	0	0		Not in translational analysis
226	65.3846	100		Not in translational analysis
226	0	44		Not in translational analysis
227	0	189		Not in translational analysis
227	-5.97015	104		Not in translational analysis
227	-7.46269	133		Not in translational analysis
227	16.4179	230		Not in translational analysis
227	0	0		Not in translational analysis
227	-11.9403	41		Not in translational analysis
228	-31.7308	42		Not in translational analysis
228	-49.0385	84		Not in translational analysis
228	0	0		Not in translational analysis
229	0	0		Not in translational analysis
229	-42.4242	84		Not in translational analysis
229	-27.2727	42		Not in translational analysis
229	-28.7879	193		Not in translational analysis
230	0	39		Not in translational analysis
230	0	268		Not in translational analysis
230	0	92		Not in translational analysis
230	0	0		Not in translational analysis
231	20.1493	40	Non-responder	Included in translational analysis
231	0	0	Non-responder	Included in translational analysis
232	13.8614	42		Not in translational analysis
232	14.8515	84		Not in translational analysis
232	0	0		Not in translational analysis
233	0	0		Not in translational analysis
233	19.7183	85		Not in translational analysis
233	7.04225	43		Not in translational analysis
234	-28.7356	196		Not in translational analysis
234	5.74713	48		Not in translational analysis
234	-6.89655	81		Not in translational analysis
234	-22.9885	249		Not in translational analysis
234	0	0		Not in translational analysis
234	-21.8391	305		Not in translational analysis
235	-42.2764	84		Not in translational analysis
235	0	0		Not in translational analysis
235	-21.1382	42		Not in translational analysis
236	15.6716	75		Not in translational analysis
236	0	0		Not in translational analysis
236	10.4478	35		Not in translational analysis
237	3.72671	41		Not in translational analysis
237	31.0559	76		Not in translational analysis
237	0	0		Not in translational analysis
238	0	0		Not in translational analysis
239	0	0		Not in translational analysis
239	7.89474	84		Not in translational analysis
239	6.57895	42		Not in translational analysis
240	0	0		Not in translational analysis
240	34.058	42		Not in translational analysis
241	7.97546	91		Not in translational analysis
241	-3.06748	42		Not in translational analysis
241	0	0		Not in translational analysis
242	29.6296	34	Non-responder	Included in translational analysis
242	0	0	Non-responder	Included in translational analysis
243	0	259		Not in translational analysis
243	5.30973	133		Not in translational analysis
243	-1.76991	49		Not in translational analysis
243	0.884956	217		Not in translational analysis
243	-0.884956	175		Not in translational analysis
243	0	0		Not in translational analysis
243	1.76991	301		Not in translational analysis
243	0	91		Not in translational analysis
244	-6.73077	413		Not in translational analysis
244	0	42		Not in translational analysis
244	-12.5	335		Not in translational analysis
244	0	0		Not in translational analysis
244	-15.3846	167		Not in translational analysis
244	-11.5385	251		Not in translational analysis
244	0.961538	664		Not in translational analysis
244	-3.84615	496		Not in translational analysis
244	0	580		Not in translational analysis
244	-3.84615	84		Not in translational analysis
244	9.61539	748		Not in translational analysis
245	0	0		Not in translational analysis
245	38.4615	30		Not in translational analysis
246	62.4031	15	Non-responder	Included in translational analysis
246	0	0	Non-responder	Included in translational analysis
247	0	0		Not in translational analysis
248	0	0		Not in translational analysis
248	17.5258	36		Not in translational analysis
248	26.8041	82		Not in translational analysis
249	0	0		Not in translational analysis
249	-2.45399	34		Not in translational analysis
250	0	0		Not in translational analysis
251	2.32558	42		Not in translational analysis
251	0	0		Not in translational analysis
252	0	0		Not in translational analysis
252	11.5681	35		Not in translational analysis
252	22.365	78		Not in translational analysis
253	-2.85714	45		Not in translational analysis
253	0	0		Not in translational analysis
253	-2.85714	85		Not in translational analysis
253	33.7143	210		Not in translational analysis
254	22.1429	83		Not in translational analysis
254	0	0		Not in translational analysis
254	12.1429	42		Not in translational analysis
255	0	0		Not in translational analysis
255	11.828	84		Not in translational analysis
255	30.1075	169		Not in translational analysis
255	12.9032	40		Not in translational analysis
256	-10.1266	41		Not in translational analysis
256	-53.1646	178		Not in translational analysis
256	0	0		Not in translational analysis
256	-29.1139	321		Not in translational analysis
256	-30.3797	82		Not in translational analysis
257	13.7405	43		Not in translational analysis
257	0	0		Not in translational analysis
258	0	0		Not in translational analysis
258	-5.12821	42		Not in translational analysis
259	0	0	Responder	Included in translational analysis
259	-52.7273	168	Responder	Included in translational analysis
259	-25.4545	84	Responder	Included in translational analysis
259	-50.9091	210	Responder	Included in translational analysis
259	-29.0909	42	Responder	Included in translational analysis
260	0	0		Not in translational analysis
261	26.7606	84		Not in translational analysis
261	-2.8169	41		Not in translational analysis
261	0	0		Not in translational analysis
262	15.6522	42		Not in translational analysis
262	28.6957	126		Not in translational analysis
262	20.8696	84		Not in translational analysis
262	0	0		Not in translational analysis
263	0	0		Not in translational analysis
263	19.5122	168		Not in translational analysis
263	34.1463	204		Not in translational analysis
263	17.0732	127		Not in translational analysis
263	2.43902	42		Not in translational analysis
263	7.31707	85		Not in translational analysis
264	31.2057	84		Not in translational analysis
264	14.8936	42		Not in translational analysis
264	0	0		Not in translational analysis
265	12.963	43		Not in translational analysis
265	7.40741	85		Not in translational analysis
265	0	0		Not in translational analysis
266	42.2222	41		Not in translational analysis
266	0	0		Not in translational analysis
267	3.7037	35		Not in translational analysis
267	0	0		Not in translational analysis
268	0	0		Not in translational analysis
268	15.2174	43		Not in translational analysis
268	18.4783	84		Not in translational analysis
269	0	0		Not in translational analysis
269	12.1339	36		Not in translational analysis
269	15.8996	77		Not in translational analysis
270	0	0		Not in translational analysis
270	-2.7027	37		Not in translational analysis
270	-5.40541	76		Not in translational analysis
271	25.5319	39	Non-responder	Included in translational analysis
271	0	0	Non-responder	Included in translational analysis
272	58.4615	81		Not in translational analysis
272	18.4615	41		Not in translational analysis
272	0	0		Not in translational analysis
272	80.7692	151		Not in translational analysis
273	0	0		Not in translational analysis
273	12.5	52		Not in translational analysis
273	27.5	83		Not in translational analysis
274	0	0		Not in translational analysis
274	-1.35135	329		Not in translational analysis
274	-1.35135	84		Not in translational analysis
274	9.45946	245		Not in translational analysis
274	-21.6216	551		Not in translational analysis
274	-1.35135	133		Not in translational analysis
274	1.35135	42		Not in translational analysis
274	1.35135	399		Not in translational analysis
274	2.7027	771		Not in translational analysis
274	-20.2703	648		Not in translational analysis
275	0	43		Not in translational analysis
275	-7.11864	85		Not in translational analysis
275	0	0		Not in translational analysis
276	-16.7883	209		Not in translational analysis
276	-20.438	41		Not in translational analysis
276	-27.0073	125		Not in translational analysis
276	-7.29927	251		Not in translational analysis
276	0	0		Not in translational analysis
276	-27.0073	83		Not in translational analysis
276	-22.6277	167		Not in translational analysis
277	0	0		Not in translational analysis
277	0.333333	37		Not in translational analysis
277	51.3333	80		Not in translational analysis
278	14.8148	78		Not in translational analysis
278	17.284	155		Not in translational analysis
278	17.284	113		Not in translational analysis
278	0	0		Not in translational analysis
278	8.02469	37		Not in translational analysis
279	0	0		Not in translational analysis
279	0	76		Not in translational analysis
279	-5.76923	34		Not in translational analysis
280	11.5044	40		Not in translational analysis
280	0	0		Not in translational analysis
280	3.53982	167		Not in translational analysis
280	-3.53982	83		Not in translational analysis
281	0	0		Not in translational analysis
281	2.83019	98		Not in translational analysis
281	-2.83019	56		Not in translational analysis
282	12.4352	84		Not in translational analysis
282	8.29016	42		Not in translational analysis
282	0	0		Not in translational analysis
283	0.833333	31		Not in translational analysis
283	0	0		Not in translational analysis
283	36.6667	70		Not in translational analysis
284	0	0		Not in translational analysis
284	-7.03518	44		Not in translational analysis
284	-7.53769	85		Not in translational analysis
284	28.1407	255		Not in translational analysis
285	10.7143	33		Not in translational analysis
285	17.8571	118		Not in translational analysis
285	13.0952	75		Not in translational analysis
285	45.2381	158		Not in translational analysis
285	0	0		Not in translational analysis
286	0	0		Not in translational analysis
287	0	0		Not in translational analysis
287	90.1235	44		Not in translational analysis
288	23.1884	86		Not in translational analysis
288	4.34783	42		Not in translational analysis
288	0	0		Not in translational analysis
289	0	0		Not in translational analysis
289	39.4521	41		Not in translational analysis
290	4.1958	77		Not in translational analysis
290	6.99301	217		Not in translational analysis
290	0	36		Not in translational analysis
290	0	0		Not in translational analysis
291	0	0		Not in translational analysis
292	0	0		Not in translational analysis
292	34.6154	41		Not in translational analysis
293	36.6197	78		Not in translational analysis
293	0	0		Not in translational analysis
293	15.493	36		Not in translational analysis
294	0	0		Not in translational analysis
294	20.2128	32		Not in translational analysis
294	1.06383	74		Not in translational analysis
295	12.3967	209		Not in translational analysis
295	7.43802	167		Not in translational analysis
295	6.61157	251		Not in translational analysis
295	0	0		Not in translational analysis
295	6.61157	83		Not in translational analysis
295	23.1405	293		Not in translational analysis
295	4.13223	41		Not in translational analysis
295	7.43802	125		Not in translational analysis
296	41.1111	42		Not in translational analysis
296	0	0		Not in translational analysis
297	0	0		Not in translational analysis
297	7.75862	43		Not in translational analysis
298	15.1079	41		Not in translational analysis
298	0	0		Not in translational analysis
299	38.9831	42		Not in translational analysis
299	0	0		Not in translational analysis
300	-7.79221	42		Not in translational analysis
300	9.09091	84		Not in translational analysis
300	0	0		Not in translational analysis
301	-14.7059	84		Not in translational analysis
301	-26.4706	210		Not in translational analysis
301	-20.5882	300		Not in translational analysis
301	-16.1765	168		Not in translational analysis
301	15.4412	406		Not in translational analysis
301	2.20588	42		Not in translational analysis
301	0	0		Not in translational analysis
301	-22.7941	258		Not in translational analysis
301	-13.2353	126		Not in translational analysis
301	-16.9118	343		Not in translational analysis
302	3.30579	44		Not in translational analysis
302	0	0		Not in translational analysis
303	5.78512	291		Not in translational analysis
303	4.13223	74		Not in translational analysis
303	5.78512	372		Not in translational analysis
303	6.61157	40		Not in translational analysis
303	0	0		Not in translational analysis
304	24.0964	84		Not in translational analysis
304	0	0		Not in translational analysis
304	13.253	42		Not in translational analysis
305	20	42		Not in translational analysis
305	0	0		Not in translational analysis
306	0	0		Not in translational analysis
307	-11.5702	81		Not in translational analysis
307	-25.6198	137		Not in translational analysis
307	0	0		Not in translational analysis
307	11.5702	28		Not in translational analysis
308	48.2759	80		Not in translational analysis
308	0	0		Not in translational analysis
308	17.2414	47		Not in translational analysis
309	0	0		Not in translational analysis
309	39.9038	41		Not in translational analysis
310	0	0		Not in translational analysis
310	19.5455	42		Not in translational analysis
310	38.1818	84		Not in translational analysis
311	25.9259	81		Not in translational analysis
311	0	0		Not in translational analysis
311	13.5802	39		Not in translational analysis
312	14.7436	39		Not in translational analysis
312	0	0		Not in translational analysis
313	0	89		Not in translational analysis
313	19.0476	142		Not in translational analysis
313	0	42		Not in translational analysis
313	0	0		Not in translational analysis
314	0	0		Not in translational analysis
314	-15.0442	42		Not in translational analysis
315	0	0		Not in translational analysis
315	13.2911	20		Not in translational analysis
316	0	0		Not in translational analysis
317	24.0385	84		Not in translational analysis
317	0	0		Not in translational analysis
317	-6.73077	42		Not in translational analysis
318	0	0		Not in translational analysis
318	9.13706	42		Not in translational analysis
318	9.13706	81		Not in translational analysis
319	0	0		Not in translational analysis
319	6.0241	33		Not in translational analysis
320	11.7647	166		Not in translational analysis
320	17.6471	124		Not in translational analysis
320	0	40		Not in translational analysis
320	17.6471	82		Not in translational analysis
320	0	0		Not in translational analysis
321	0	0		Not in translational analysis
321	4.43038	41		Not in translational analysis
321	-8.22785	84		Not in translational analysis
322	0	0	Non-responder	Included in translational analysis
322	25.9067	40	Non-responder	Included in translational analysis
323	0	0	Non-responder	Included in translational analysis
323	11.8812	51	Non-responder	Included in translational analysis
324	0	0		Not in translational analysis
324	24.498	32		Not in translational analysis
325	0	0		Not in translational analysis
325	0	42		Not in translational analysis
325	26.6667	98		Not in translational analysis
326		37		Not in translational analysis
326		78		Not in translational analysis
326	0	0		Not in translational analysis
327	0	0		Not in translational analysis
328	0	0		Not in translational analysis
328	12.9707	77		Not in translational analysis
328	-2.92887	35		Not in translational analysis
329	0	0		Not in translational analysis
329	2.5641	44		Not in translational analysis
329	14.1026	85		Not in translational analysis
329	29.4872	196		Not in translational analysis
330	0	0		Not in translational analysis
330	49.4118	34		Not in translational analysis
331	23.1293	80		Not in translational analysis
331	0	0		Not in translational analysis
331	4.7619	36		Not in translational analysis
332	0	0		Not in translational analysis
332	-1.0101	137		Not in translational analysis
332	-21.2121	39		Not in translational analysis
332	-18.1818	81		Not in translational analysis

## Sheet: Fig 1F
CONF_ID	RESPONDER	DEATH_IND	OS_MONTHS	TRANS
001		0	6.96509	Not in translational analysis
002		1	6.63655	Not in translational analysis
003		1	3.90965	Not in translational analysis
004	Responder	1	20.8624	Included in translational analysis
005		1	12.1889	Not in translational analysis
006		1	7.35934	Not in translational analysis
007		1	3.8768	Not in translational analysis
008		1	6.20945	Not in translational analysis
009		1	6.50513	Not in translational analysis
010		1	2.75975	Not in translational analysis
011		0	27.1704	Not in translational analysis
012		1	5.42094	Not in translational analysis
013		1	13.1417	Not in translational analysis
014		1	16.6899	Not in translational analysis
015		1	6.96509	Not in translational analysis
016		1	4.69815	Not in translational analysis
017		1	0.887064	Not in translational analysis
018		1	3.41684	Not in translational analysis
019		1	3.44969	Not in translational analysis
020		1	25.1663	Not in translational analysis
021		1	4.50103	Not in translational analysis
022		1	7.32649	Not in translational analysis
023		1	3.84394	Not in translational analysis
024		1	10.152	Not in translational analysis
025		0	45.306	Not in translational analysis
026		0	23.655	Not in translational analysis
027		1	11.2361	Not in translational analysis
028		0	35.4168	Not in translational analysis
029		1	18.4312	Not in translational analysis
030		1	6.6037	Not in translational analysis
031		1	4.96099	Not in translational analysis
032		0	27.7947	Not in translational analysis
033		1	4.46817	Not in translational analysis
034		1	5.8152	Not in translational analysis
035		1	27.729	Not in translational analysis
036		1	8.50924	Not in translational analysis
037		1	1.64271	Not in translational analysis
038		1	1.18275	Not in translational analysis
039	Non-responder	1	5.12526	Included in translational analysis
040		1	5.51951	Not in translational analysis
041		1	9.23203	Not in translational analysis
042		1	44.8131	Not in translational analysis
043	Non-responder	1	4.10678	Included in translational analysis
044		1	6.14374	Not in translational analysis
045		1	4.10678	Not in translational analysis
046		1	13.1745	Not in translational analysis
047		1	6.07803	Not in translational analysis
048		1	5.38809	Not in translational analysis
049		1	6.47228	Not in translational analysis
050		1	7.91786	Not in translational analysis
051		1	5.35524	Not in translational analysis
052		1	13.6674	Not in translational analysis
053		1	4.27105	Not in translational analysis
054		1	4.46817	Not in translational analysis
055		1	7.8193	Not in translational analysis
056		1	7.0308	Not in translational analysis
057		1	3.67967	Not in translational analysis
058		1	4.04107	Not in translational analysis
059		1	12.1232	Not in translational analysis
060	Responder	1	32.4928	Included in translational analysis
061		1	1.64271	Not in translational analysis
062		1	12.0903	Not in translational analysis
063		1	9.56057	Not in translational analysis
064		1	6.89938	Not in translational analysis
065		1	17.5113	Not in translational analysis
066		1	10.152	Not in translational analysis
067	Responder	1	22.1437	Included in translational analysis
068		1	9.72485	Not in translational analysis
069		1	4.17248	Not in translational analysis
070		0	37.2238	Not in translational analysis
071		1	14.9487	Not in translational analysis
072	Non-responder	1	3.81109	Included in translational analysis
073		1	9.3306	Not in translational analysis
074		1	2.98973	Not in translational analysis
075		1	3.54825	Not in translational analysis
076		1	16.5914	Not in translational analysis
077		1	18.0698	Not in translational analysis
078		1	2.29979	Not in translational analysis
079		1	3.97536	Not in translational analysis
080		1	2.29979	Not in translational analysis
081		1	20.3368	Not in translational analysis
082		1	14.4559	Not in translational analysis
083		1	3.35113	Not in translational analysis
084		1	2.03696	Not in translational analysis
085		1	21.4538	Not in translational analysis
086		1	7.32649	Not in translational analysis
087		0	27.3347	Not in translational analysis
088		1	38.4066	Not in translational analysis
089		1	7.55647	Not in translational analysis
090		1	3.58111	Not in translational analysis
091		1	11.9589	Not in translational analysis
092		0	30.0616	Not in translational analysis
093		1	9.36345	Not in translational analysis
094		0	34.5298	Not in translational analysis
095		1	1.80698	Not in translational analysis
096		1	9.46201	Not in translational analysis
097		1	4.3039	Not in translational analysis
098		1	14.9158	Not in translational analysis
099		1	25.3306	Not in translational analysis
100		1	3.61396	Not in translational analysis
101		1	4.73101	Not in translational analysis
102		1	10.6119	Not in translational analysis
103		1	11.6304	Not in translational analysis
104	Non-responder	1	1.47844	Included in translational analysis
105		1	5.97947	Not in translational analysis
106		1	2.13552	Not in translational analysis
107		1	11.0062	Not in translational analysis
108		1	1.9384	Not in translational analysis
109		1	6.6037	Not in translational analysis
110		1	11.3676	Not in translational analysis
111		1	8.80493	Not in translational analysis
112		1	18.4312	Not in translational analysis
113		1	19.6468	Not in translational analysis
114		1	13.6345	Not in translational analysis
115		1	5.8152	Not in translational analysis
116		1	1.90554	Not in translational analysis
117		1	10.7762	Not in translational analysis
118		1	11.9918	Not in translational analysis
119		0	40.8706	Not in translational analysis
120		1	3.31828	Not in translational analysis
121		1	11.1047	Not in translational analysis
122		1	7.52361	Not in translational analysis
123		1	4.13963	Not in translational analysis
124	Responder	1	18.0041	Included in translational analysis
125		1	2.75975	Not in translational analysis
126		1	20.8624	Not in translational analysis
127		1	6.76797	Not in translational analysis
128	Responder	0	30.883	Included in translational analysis
129		1	15.9671	Not in translational analysis
130		1	2.00411	Not in translational analysis
131		1	4.10678	Not in translational analysis
132		1	16.5914	Not in translational analysis
133		1	1.11704	Not in translational analysis
134		1	0.657084	Not in translational analysis
135		1	3.0883	Not in translational analysis
136		1	2.89117	Not in translational analysis
137		0	37.7166	Not in translational analysis
138		1	3.84394	Not in translational analysis
139		1	7.8193	Not in translational analysis
140	Responder	1	2.92402	Included in translational analysis
141		1	17.6427	Not in translational analysis
142		0	55.885	Not in translational analysis
143	Responder	0	37.2567	Included in translational analysis
144		1	8.47639	Not in translational analysis
145	Non-responder	1	7.16222	Included in translational analysis
146		0	33.5113	Not in translational analysis
147		1	27.6632	Not in translational analysis
148		1	5.02669	Not in translational analysis
149		1	11.9918	Not in translational analysis
150		1	5.8809	Not in translational analysis
151		1	2.56263	Not in translational analysis
152		1	4.3039	Not in translational analysis
153		1	23.0965	Not in translational analysis
154		1	4.50103	Not in translational analysis
155		1	10.0862	Not in translational analysis
156		1	1.54415	Not in translational analysis
157		1	4.04107	Not in translational analysis
158		0	43.6304	Not in translational analysis
159		1	0.755647	Not in translational analysis
160		1	5.35524	Not in translational analysis
161		1	4.56674	Not in translational analysis
162		1	9.49487	Not in translational analysis
163		1	9.16632	Not in translational analysis
164		1	21.4209	Not in translational analysis
165		0	30.5873	Not in translational analysis
166		1	6.53799	Not in translational analysis
167		1	2.69405	Not in translational analysis
168		1	1.70842	Not in translational analysis
169	Responder	0	45.1088	Included in translational analysis
170		1	14.9158	Not in translational analysis
171		1	5.25667	Not in translational analysis
172		1	5.91376	Not in translational analysis
173		1	28.616	Not in translational analysis
174		1	2.29979	Not in translational analysis
175		1	10.1191	Not in translational analysis
176		1	12.5503	Not in translational analysis
177		1	3.28542	Not in translational analysis
178		1	29.2731	Not in translational analysis
179		1	22.3409	Not in translational analysis
180	Responder	1	10.6448	Included in translational analysis
181		1	28.0246	Not in translational analysis
182		1	11.2033	Not in translational analysis
183		1	3.94251	Not in translational analysis
184		1	10.2177	Not in translational analysis
185		1	8.01643	Not in translational analysis
186	Non-responder	1	3.8768	Included in translational analysis
187	Responder	0	26.7105	Included in translational analysis
188		1	2.10267	Not in translational analysis
189	Responder	1	22.2423	Included in translational analysis
190		1	15.77	Not in translational analysis
191		1	10.9405	Not in translational analysis
192		1	4.63244	Not in translational analysis
193		1	4.89528	Not in translational analysis
194		1	11.1376	Not in translational analysis
195		1	4.99384	Not in translational analysis
196		1	7.45791	Not in translational analysis
197	Responder	1	16.4271	Included in translational analysis
198		1	0.295688	Not in translational analysis
199		1	10.4805	Not in translational analysis
200	Non-responder	1	4.86242	Included in translational analysis
201		1	1.67556	Not in translational analysis
202		1	11.1704	Not in translational analysis
203		1	1.80698	Not in translational analysis
204		1	18.8912	Not in translational analysis
205		1	13.1417	Not in translational analysis
206	Responder	0	44.3532	Included in translational analysis
207		1	2.3655	Not in translational analysis
208		1	9.52772	Not in translational analysis
209		1	42.6776	Not in translational analysis
210		1	4.82957	Not in translational analysis
211		1	14.9815	Not in translational analysis
212		1	3.21971	Not in translational analysis
213		0	40.9692	Not in translational analysis
214		0	26.0205	Not in translational analysis
215	Responder	1	22.2423	Included in translational analysis
216		1	16.3285	Not in translational analysis
217	Responder	1	7.68788	Included in translational analysis
218		1	5.42094	Not in translational analysis
219		1	3.48255	Not in translational analysis
220		1	19.5811	Not in translational analysis
221		1	3.67967	Not in translational analysis
222		1	17.3799	Not in translational analysis
223		1	8.50924	Not in translational analysis
224		1	2.39836	Not in translational analysis
225		1	17.1499	Not in translational analysis
226		1	7.26078	Not in translational analysis
227		1	16.5914	Not in translational analysis
228		0	31.2772	Not in translational analysis
229		1	29.4374	Not in translational analysis
230		1	39.5236	Not in translational analysis
231	Non-responder	0	1.74127	Included in translational analysis
232		1	8.08214	Not in translational analysis
233		1	11.8604	Not in translational analysis
234		1	35.8439	Not in translational analysis
235		1	16.4928	Not in translational analysis
236		1	15.77	Not in translational analysis
237		1	5.02669	Not in translational analysis
238		0	51.2197	Not in translational analysis
239		1	8.41068	Not in translational analysis
240		1	12.5503	Not in translational analysis
241		1	16.5585	Not in translational analysis
242	Non-responder	1	26.6448	Included in translational analysis
243		1	28.4846	Not in translational analysis
244		0	32.4928	Not in translational analysis
245		1	2.56263	Not in translational analysis
246	Non-responder	1	0.558522	Included in translational analysis
247		1	3.44969	Not in translational analysis
248		1	6.73511	Not in translational analysis
249		1	1.64271	Not in translational analysis
250		1	1.41273	Not in translational analysis
251		1	3.81109	Not in translational analysis
252		1	15.0144	Not in translational analysis
253		1	11.1376	Not in translational analysis
254		1	4.40246	Not in translational analysis
255		1	14.4559	Not in translational analysis
256		1	16.2628	Not in translational analysis
257		1	13.7988	Not in translational analysis
258		1	7.16222	Not in translational analysis
259	Responder	1	14.9487	Included in translational analysis
260		1	2.06982	Not in translational analysis
261		1	3.44969	Not in translational analysis
262		1	8.80493	Not in translational analysis
263		1	15.1129	Not in translational analysis
264		1	12.386	Not in translational analysis
265		1	7.72074	Not in translational analysis
266		1	6.37372	Not in translational analysis
267		1	15.9014	Not in translational analysis
268		1	3.84394	Not in translational analysis
269		1	8.70637	Not in translational analysis
270		1	15.2115	Not in translational analysis
271	Non-responder	1	4.07392	Included in translational analysis
272		1	8.01643	Not in translational analysis
273		1	5.02669	Not in translational analysis
274		1	26.9405	Not in translational analysis
275		1	7.09651	Not in translational analysis
276		1	21.6509	Not in translational analysis
277		0	2.62834	Not in translational analysis
278		0	28.0575	Not in translational analysis
279		1	4.53388	Not in translational analysis
280		1	8.77207	Not in translational analysis
281		1	7.29363	Not in translational analysis
282		1	6.37372	Not in translational analysis
283		1	9.52772	Not in translational analysis
284		1	10.2505	Not in translational analysis
285		1	7.29363	Not in translational analysis
286		1	1.67556	Not in translational analysis
287		1	2.79261	Not in translational analysis
288		1	13.963	Not in translational analysis
289		1	15.77	Not in translational analysis
290		1	19.154	Not in translational analysis
291		1	1.01848	Not in translational analysis
292		1	2.82546	Not in translational analysis
293		1	4.89528	Not in translational analysis
294		1	9.03491	Not in translational analysis
295		0	43.9589	Not in translational analysis
296		1	3.67967	Not in translational analysis
297		1	12.5503	Not in translational analysis
298		1	3.94251	Not in translational analysis
299		1	4.27105	Not in translational analysis
300		1	5.19097	Not in translational analysis
301		1	30.5544	Not in translational analysis
302		0	36.6324	Not in translational analysis
303		1	29.7659	Not in translational analysis
304		1	18.4641	Not in translational analysis
305		1	4.20534	Not in translational analysis
306		1	0.591376	Not in translational analysis
307		1	7.29363	Not in translational analysis
308		1	17.7741	Not in translational analysis
309		1	1.80698	Not in translational analysis
310		1	4.43532	Not in translational analysis
311		0	28.0903	Not in translational analysis
312		1	4.17248	Not in translational analysis
313		0	30.3244	Not in translational analysis
314		1	3.61396	Not in translational analysis
315		1	2.69405	Not in translational analysis
316		1	22.5051	Not in translational analysis
317		1	6.11088	Not in translational analysis
318		1	8.31211	Not in translational analysis
319		1	1.9384	Not in translational analysis
320		1	10.2834	Not in translational analysis
321		1	11.5318	Not in translational analysis
322	Non-responder	1	3.31828	Included in translational analysis
323	Non-responder	1	5.68378	Included in translational analysis
324		1	4.50103	Not in translational analysis
325		0	23.0637	Not in translational analysis
326		1	7.91786	Not in translational analysis
327		1	2.85832	Not in translational analysis
328		1	4.99384	Not in translational analysis
329		1	12.9446	Not in translational analysis
330		1	7.42505	Not in translational analysis
331		1	3.54825	Not in translational analysis
332		1	19.384	Not in translational analysis

## Sheet: Fig 1G
CONF_ID	RESPONDER	PROG_DEATH_IND	PFS_MONTHS	TRANS
001		0	6.96509	Not in translational analysis
002		1	1.37988	Not in translational analysis
003		1	1.87269	Not in translational analysis
004	Responder	1	15.2444	Included in translational analysis
005		1	5.55236	Not in translational analysis
006		1	2.26694	Not in translational analysis
007		1	1.37988	Not in translational analysis
008		1	5.71663	Not in translational analysis
009		1	1.34702	Not in translational analysis
010		1	2.75975	Not in translational analysis
011		1	8.34497	Not in translational analysis
012		1	1.41273	Not in translational analysis
013		1	2.75975	Not in translational analysis
014		1	4.23819	Not in translational analysis
015		1	6.96509	Not in translational analysis
016		1	2.52977	Not in translational analysis
017		1	0.887064	Not in translational analysis
018		1	3.41684	Not in translational analysis
019		1	1.51129	Not in translational analysis
020		1	6.6694	Not in translational analysis
021		1	1.11704	Not in translational analysis
022		1	7.32649	Not in translational analysis
023		1	2.7269	Not in translational analysis
024		1	2.98973	Not in translational analysis
025		1	2.79261	Not in translational analysis
026		1	11.7618	Not in translational analysis
027		1	4.13963	Not in translational analysis
028		1	6.2423	Not in translational analysis
029		1	6.27515	Not in translational analysis
030		1	2.75975	Not in translational analysis
031		1	1.37988	Not in translational analysis
032		0	27.7947	Not in translational analysis
033		1	2.33265	Not in translational analysis
034		1	5.8152	Not in translational analysis
035		1	27.729	Not in translational analysis
036		1	1.28131	Not in translational analysis
037		1	0.361396	Not in translational analysis
038		1	1.18275	Not in translational analysis
039	Non-responder	1	1.577	Included in translational analysis
040		1	1.24846	Not in translational analysis
041		1	1.37988	Not in translational analysis
042		1	44.8131	Not in translational analysis
043	Non-responder	1	1.28131	Included in translational analysis
044		1	2.85832	Not in translational analysis
045		1	4.10678	Not in translational analysis
046		1	2.75975	Not in translational analysis
047		1	2.66119	Not in translational analysis
048		1	1.34702	Not in translational analysis
049		1	2.89117	Not in translational analysis
050		1	1.28131	Not in translational analysis
051		1	1.34702	Not in translational analysis
052		1	1.37988	Not in translational analysis
053		1	4.27105	Not in translational analysis
054		1	1.11704	Not in translational analysis
055		1	2.75975	Not in translational analysis
056		1	1.31417	Not in translational analysis
057		1	3.67967	Not in translational analysis
058		1	0.887064	Not in translational analysis
059		1	2.79261	Not in translational analysis
060	Responder	1	12.4189	Included in translational analysis
061		1	1.64271	Not in translational analysis
062		1	12.0903	Not in translational analysis
063		1	2.33265	Not in translational analysis
064		1	2.79261	Not in translational analysis
065		1	1.41273	Not in translational analysis
066		1	3.25257	Not in translational analysis
067	Responder	1	10.0534	Included in translational analysis
068		1	8.70637	Not in translational analysis
069		1	3.21971	Not in translational analysis
070		1	2.75975	Not in translational analysis
071		1	14.9487	Not in translational analysis
072	Non-responder	1	1.18275	Included in translational analysis
073		1	9.3306	Not in translational analysis
074		1	1.28131	Not in translational analysis
075		1	3.54825	Not in translational analysis
076		1	9.88912	Not in translational analysis
077		1	3.90965	Not in translational analysis
078		1	2.29979	Not in translational analysis
079		1	2.29979	Not in translational analysis
080		1	1.18275	Not in translational analysis
081		1	2.7269	Not in translational analysis
082		1	5.74949	Not in translational analysis
083		1	2.75975	Not in translational analysis
084		1	2.03696	Not in translational analysis
085		1	21.4538	Not in translational analysis
086		1	1.1499	Not in translational analysis
087		1	1.1499	Not in translational analysis
088		1	1.34702	Not in translational analysis
089		1	2.89117	Not in translational analysis
090		1	0.952772	Not in translational analysis
091		1	4.82957	Not in translational analysis
092		1	12.0903	Not in translational analysis
093		1	2.75975	Not in translational analysis
094		0	34.5298	Not in translational analysis
095		1	0.295688	Not in translational analysis
096		1	9.46201	Not in translational analysis
097		1	1.34702	Not in translational analysis
098		1	4.13963	Not in translational analysis
099		1	3.97536	Not in translational analysis
100		1	2.56263	Not in translational analysis
101		1	1.77413	Not in translational analysis
102		1	1.34702	Not in translational analysis
103		1	1.47844	Not in translational analysis
104	Non-responder	1	0.919918	Included in translational analysis
105		1	2.79261	Not in translational analysis
106		1	0.887064	Not in translational analysis
107		1	4.82957	Not in translational analysis
108		1	1.60986	Not in translational analysis
109		1	2.7269	Not in translational analysis
110		1	6.86653	Not in translational analysis
111		1	4.10678	Not in translational analysis
112		1	1.34702	Not in translational analysis
113		1	1.37988	Not in translational analysis
114		1	13.6345	Not in translational analysis
115		1	2.75975	Not in translational analysis
116		1	1.90554	Not in translational analysis
117		1	2.79261	Not in translational analysis
118		1	2.29979	Not in translational analysis
119		1	21.4867	Not in translational analysis
120		1	1.28131	Not in translational analysis
121		1	4.40246	Not in translational analysis
122		1	7.52361	Not in translational analysis
123		1	1.1499	Not in translational analysis
124	Responder	1	14.9487	Included in translational analysis
125		1	1.37988	Not in translational analysis
126		1	2.75975	Not in translational analysis
127		1	1.37988	Not in translational analysis
128	Responder	1	20.9938	Included in translational analysis
129		1	15.9671	Not in translational analysis
130		1	1.21561	Not in translational analysis
131		1	2.66119	Not in translational analysis
132		1	12.0246	Not in translational analysis
133		1	1.11704	Not in translational analysis
134		1	0.657084	Not in translational analysis
135		1	1.18275	Not in translational analysis
136		1	2.89117	Not in translational analysis
137		1	5.74949	Not in translational analysis
138		1	2.49692	Not in translational analysis
139		1	7.8193	Not in translational analysis
140	Responder	1	1.51129	Included in translational analysis
141		1	17.6427	Not in translational analysis
142		1	24.2136	Not in translational analysis
143	Responder	1	30.7187	Included in translational analysis
144		1	2.69405	Not in translational analysis
145	Non-responder	1	1.1499	Included in translational analysis
146		0	33.5113	Not in translational analysis
147		1	11.7618	Not in translational analysis
148		1	1.37988	Not in translational analysis
149		1	6.6694	Not in translational analysis
150		1	5.8809	Not in translational analysis
151		1	1.41273	Not in translational analysis
152		1	4.3039	Not in translational analysis
153		1	11.8604	Not in translational analysis
154		1	4.50103	Not in translational analysis
155		1	5.51951	Not in translational analysis
156		1	1.54415	Not in translational analysis
157		1	1.37988	Not in translational analysis
158		0	43.6304	Not in translational analysis
159		1	0.755647	Not in translational analysis
160		1	1.28131	Not in translational analysis
161		1	1.64271	Not in translational analysis
162		1	4.36961	Not in translational analysis
163		1	9.16632	Not in translational analysis
164		1	5.97947	Not in translational analysis
165		1	5.15811	Not in translational analysis
166		1	2.43121	Not in translational analysis
167		1	1.34702	Not in translational analysis
168		1	1.70842	Not in translational analysis
169	Responder	1	4.59959	Included in translational analysis
170		1	2.85832	Not in translational analysis
171		1	2.75975	Not in translational analysis
172		1	2.52977	Not in translational analysis
173		1	11.729	Not in translational analysis
174		1	1.28131	Not in translational analysis
175		1	1.64271	Not in translational analysis
176		1	7.78645	Not in translational analysis
177		1	1.37988	Not in translational analysis
178		1	13.7988	Not in translational analysis
179		1	9.00205	Not in translational analysis
180	Responder	1	10.6448	Included in translational analysis
181		1	16.46	Not in translational analysis
182		1	2.75975	Not in translational analysis
183		1	0.985626	Not in translational analysis
184		1	1.21561	Not in translational analysis
185		1	2.46407	Not in translational analysis
186	Non-responder	1	1.31417	Included in translational analysis
187	Responder	0	26.7105	Included in translational analysis
188		1	2.10267	Not in translational analysis
189	Responder	1	4.13963	Included in translational analysis
190		1	4.56674	Not in translational analysis
191		1	2.85832	Not in translational analysis
192		1	4.63244	Not in translational analysis
193		1	1.28131	Not in translational analysis
194		1	4.33676	Not in translational analysis
195		1	0.952772	Not in translational analysis
196		1	1.37988	Not in translational analysis
197	Responder	1	16.4271	Included in translational analysis
198		1	0.295688	Not in translational analysis
199		1	1.37988	Not in translational analysis
200	Non-responder	1	1.34702	Included in translational analysis
201		1	1.67556	Not in translational analysis
202		1	3.84394	Not in translational analysis
203		1	1.37988	Not in translational analysis
204		1	1.1499	Not in translational analysis
205		1	7.8193	Not in translational analysis
206	Responder	1	9.88912	Included in translational analysis
207		1	2.3655	Not in translational analysis
208		1	5.97947	Not in translational analysis
209		1	2.56263	Not in translational analysis
210		1	1.34702	Not in translational analysis
211		1	5.22382	Not in translational analysis
212		1	3.21971	Not in translational analysis
213		1	25.2977	Not in translational analysis
214		1	9.13347	Not in translational analysis
215	Responder	1	6.89938	Included in translational analysis
216		1	10.4805	Not in translational analysis
217	Responder	1	4.59959	Included in translational analysis
218		1	2.92402	Not in translational analysis
219		1	1.37988	Not in translational analysis
220		1	8.37782	Not in translational analysis
221		1	1.44559	Not in translational analysis
222		1	1.1499	Not in translational analysis
223		1	8.50924	Not in translational analysis
224		1	1.18275	Not in translational analysis
225		1	17.1499	Not in translational analysis
226		1	3.28542	Not in translational analysis
227		1	7.55647	Not in translational analysis
228		1	9.65914	Not in translational analysis
229		1	6.34086	Not in translational analysis
230		1	16.0657	Not in translational analysis
231	Non-responder	1	1.31417	Included in translational analysis
232		1	2.75975	Not in translational analysis
233		1	5.55236	Not in translational analysis
234		1	20.2382	Not in translational analysis
235		1	5.51951	Not in translational analysis
236		1	2.46407	Not in translational analysis
237		1	2.49692	Not in translational analysis
238		0	51.2197	Not in translational analysis
239		1	2.75975	Not in translational analysis
240		1	1.37988	Not in translational analysis
241		1	2.98973	Not in translational analysis
242	Non-responder	1	1.11704	Included in translational analysis
243		1	9.88912	Not in translational analysis
244		1	24.5749	Not in translational analysis
245		1	0.985626	Not in translational analysis
246	Non-responder	1	0.492813	Included in translational analysis
247		1	1.44559	Not in translational analysis
248		1	2.69405	Not in translational analysis
249		1	1.64271	Not in translational analysis
250		1	1.41273	Not in translational analysis
251		1	3.81109	Not in translational analysis
252		1	2.56263	Not in translational analysis
253		1	6.89938	Not in translational analysis
254		1	2.7269	Not in translational analysis
255		1	5.55236	Not in translational analysis
256		1	10.5462	Not in translational analysis
257		1	1.41273	Not in translational analysis
258		1	1.37988	Not in translational analysis
259	Responder	1	6.89938	Included in translational analysis
260		1	2.06982	Not in translational analysis
261		1	2.75975	Not in translational analysis
262		1	4.13963	Not in translational analysis
263		1	6.70226	Not in translational analysis
264		1	2.75975	Not in translational analysis
265		1	7.72074	Not in translational analysis
266		1	1.34702	Not in translational analysis
267		1	1.1499	Not in translational analysis
268		1	1.41273	Not in translational analysis
269		1	8.70637	Not in translational analysis
270		1	4.46817	Not in translational analysis
271	Non-responder	1	1.28131	Included in translational analysis
272		1	2.66119	Not in translational analysis
273		1	2.7269	Not in translational analysis
274		1	25.3306	Not in translational analysis
275		1	7.09651	Not in translational analysis
276		1	8.24641	Not in translational analysis
277		1	2.62834	Not in translational analysis
278		1	5.0924	Not in translational analysis
279		1	2.49692	Not in translational analysis
280		1	8.77207	Not in translational analysis
281		1	7.29363	Not in translational analysis
282		1	2.75975	Not in translational analysis
283		1	2.29979	Not in translational analysis
284		1	8.37782	Not in translational analysis
285		1	5.19097	Not in translational analysis
286		1	1.67556	Not in translational analysis
287		1	1.44559	Not in translational analysis
288		1	2.82546	Not in translational analysis
289		1	1.34702	Not in translational analysis
290		1	7.12936	Not in translational analysis
291		1	1.01848	Not in translational analysis
292		1	1.34702	Not in translational analysis
293		1	2.56263	Not in translational analysis
294		1	9.03491	Not in translational analysis
295		1	9.62628	Not in translational analysis
296		1	1.37988	Not in translational analysis
297		1	1.41273	Not in translational analysis
298		1	1.34702	Not in translational analysis
299		1	1.37988	Not in translational analysis
300		1	2.75975	Not in translational analysis
301		1	13.3388	Not in translational analysis
302		0	36.6324	Not in translational analysis
303		1	24.0164	Not in translational analysis
304		1	2.75975	Not in translational analysis
305		1	1.37988	Not in translational analysis
306		1	0.591376	Not in translational analysis
307		1	7.29363	Not in translational analysis
308		1	2.62834	Not in translational analysis
309		1	1.34702	Not in translational analysis
310		1	2.75975	Not in translational analysis
311		1	2.66119	Not in translational analysis
312		1	1.28131	Not in translational analysis
313		1	4.6653	Not in translational analysis
314		1	3.61396	Not in translational analysis
315		1	0.657084	Not in translational analysis
316		1	22.5051	Not in translational analysis
317		1	2.75975	Not in translational analysis
318		1	2.66119	Not in translational analysis
319		1	1.08419	Not in translational analysis
320		1	5.4538	Not in translational analysis
321		1	5.55236	Not in translational analysis
322	Non-responder	1	1.31417	Included in translational analysis
323	Non-responder	1	1.67556	Included in translational analysis
324		1	1.05133	Not in translational analysis
325		1	3.21971	Not in translational analysis
326		1	7.91786	Not in translational analysis
327		1	2.85832	Not in translational analysis
328		1	2.52977	Not in translational analysis
329		1	6.43942	Not in translational analysis
330		1	1.11704	Not in translational analysis
331		1	2.62834	Not in translational analysis
332		1	4.50103	Not in translational analysis

## Sheet: Fig 2A
Patient	Hugo_Symbol	Chromosome	Start_Position	End_Position	Variant_Classification	Variant_Type	Tumor_Seq_Allele1	Tumor_Seq_Allele2	HGVSc	HGVSp	HGVSp_Short	Transcript_ID	t_depth	t_ref_count	t_alt_count	n_depth	n_ref_count	n_alt_count	Clonality
206	PABPC3	chr13	25671273	25671273	Frame_Shift_Del	DEL	G	-	c.937del	p.Ala313ArgfsTer14	p.A313Rfs*14	NM_030979.2	314	284	30	34	34	0	Subclonal
206	FRG1B	chr20	29628226	29628226	Splice_Site	DEL	G	-	n.531del			NR_003579.1	288	266	21	70	69	1	Subclonal
215	ZP3	chr7	76069661	76069663	Splice_Region	DEL	GAG	-	c.923+8_923+10del			NM_001110354.1	213	165	48	67	66	1	Clonal
215	PRSS3	chr9	33799094	33799094	Frame_Shift_Del	DEL	T	-	c.702del	p.Cys234TrpfsTer?	p.C234Wfs*?	NM_001197097.2	324	300	23	97	96	1	Subclonal
215	LINC01660	chr22	20640923	20640949	In_Frame_Del	DEL	CCTCGTTAGCGATGCCGTGGACAGCGT	-	c.428_454del	p.Asp143_Glu151del	p.D143_E151del	XM_003403490.4	42	24	18	10	10	0	Clonal
215	PRAMEF25	chr1	13219066	13219066	Missense_Mutation	SNP	T	C	c.519A>G	p.Thr276Ala	p.T276A	NM_001310134.1	897	849	48	132	131	1	Subclonal
215	BCLAF1	chr6	136589425	136589425	Missense_Mutation	SNP	G	T	c.2272C>A	p.Pro758Thr	p.P758T	NM_014739.2	82	68	14	37	36	1	Subclonal
215	SACS	chr13	23928671	23928671	Missense_Mutation	SNP	C	T	c.2080G>A	p.Ala694Thr	p.A694T	NM_014363.5	212	112	100	32	31	1	Clonal
215	SECISBP2L	chr15	49292062	49292062	Missense_Mutation	SNP	C	T	c.2371G>A	p.Val791Ile	p.V791I	NM_001193489.1	255	237	18	141	141	0	Subclonal
215	LOC101927594	chr15	102303180	102303180	Missense_Mutation	SNP	C	A	c.512C>A	p.Ala171Glu	p.A171E	XM_005255005.1	167	153	14	59	59	0	Subclonal
215	BAGE2	chr21	11049584	11049584	Missense_Mutation	SNP	C	T	c.317G>A	p.Arg106Gln	p.R106Q	NM_182482.2	835	784	51	143	142	1	Subclonal
215	SLC16A8	chr22	38474709	38474709	Missense_Mutation	SNP	G	A	c.1201C>T	p.Arg401Cys	p.R401C	NM_013356.2	132	59	73	10	10	0	Clonal
104	MTOR	chr1	11169727	11169727	Missense_Mutation	SNP	G	A	c.7426C>T	p.Pro2476Ser	p.P2476S	NM_004958.3	92	86	6	852	851	0	Subclonal
104	GPR124	chr8	37688317	37688317	Missense_Mutation	SNP	G	A	c.808G>A	p.Ala270Thr	p.A270T	NM_032777.9	287	233	54	2029	2026	3	Subclonal
104	TP53	chr17	7577539	7577539	Missense_Mutation	SNP	A	A	c.742C>T	p.Arg248Trp	p.R248W	NM_000546.5	164	33	131	859	859	0	Clonal
271	FBXW7	chr4	153251977	153251977	Frame_Shift_Del	DEL	T	-	c.1029del	p.Lys343AsnfsTer34	p.K343Nfs*34	NM_033632.3	319	98	221	1998	1998	0	Clonal
271	PHLPP2	chr16	71736564	71736564	Missense_Mutation	SNP	G	A	c.355C>T	p.Pro119Ser	p.P119S	NM_015020.3	466	290	176	2327	2327	0	Clonal
271	TP53	chr17	7577616	7577616	Splice_Region	SNP	A	C	c.673-8T>G			NM_000546.5	107	33	74	967	967	0	Clonal
271	NOTCH3	chr19	15271928	15271928	Missense_Mutation	SNP	C	A	c.6511G>T	p.Asp2171Tyr	p.D2171Y	NM_000435.2	184	86	98	4131	4128	0	Clonal
271	AR	chrX	66765317	66765317	Missense_Mutation	SNP	T	A	c.329T>A	p.Leu110Gln	p.L110Q	NM_000044.3	75	71	4	1732	1732	0	NA
271	AR	chrX	66766496	66766496	Nonsense_Mutation	SNP	G	A	c.1508G>A	p.Trp503Ter	p.W503*	NM_000044.3	70	66	4	1554	1554	0	NA
200	PRDM16	chr1	3347557	3347557	Missense_Mutation	SNP	G	A	c.3406G>A	p.Gly1136Arg	p.G1136R	NM_022114.3	231	226	5	139	139	0	Subclonal
200	FHAD1	chr1	15642937	15642937	Missense_Mutation	SNP	G	A	c.1234G>A	p.Glu412Lys	p.E412K	NM_052929.1	134	130	4	158	158	0	Subclonal
200	SPEN	chr1	16258346	16258346	Nonsense_Mutation	SNP	G	T	c.5611G>T	p.Glu1871Ter	p.E1871*	NM_015001.2	277	224	53	178	178	0	Subclonal
200	KIF17	chr1	21024897	21024897	Missense_Mutation	SNP	T	C	c.1208A>G	p.Glu403Gly	p.E403G	NM_020816.3	127	121	6	60	60	0	Subclonal
200	RAP1GAP	chr1	21924904	21924904	Missense_Mutation	SNP	C	T	c.1868G>A	p.Gly623Asp	p.G623D	NM_002885.2	77	72	5	77	77	0	Subclonal
200	CNKSR1	chr1	26511586	26511586	Missense_Mutation	SNP	G	A	c.1238G>A	p.Arg413Gln	p.R413Q	NM_001297647.1	170	146	23	64	64	0	Subclonal
200	PABPC4	chr1	40036943	40036943	Missense_Mutation	SNP	C	T	c.466G>A	p.Glu156Lys	p.E156K	NM_003819.3	297	291	6	246	246	0	Subclonal
200	PPT1	chr1	40555083	40555083	Missense_Mutation	SNP	G	A	c.535C>T	p.Arg179Cys	p.R179C	NM_000310.3	148	144	4	116	116	0	Subclonal
200	LEPRE1	chr1	43220600	43220600	Missense_Mutation	SNP	C	T	c.1285G>A	p.Glu429Lys	p.E429K	NM_022356.3	288	281	7	246	246	0	Subclonal
200	CTBS	chr1	85029019	85029019	Missense_Mutation	SNP	G	A	c.878C>T	p.Thr293Met	p.T293M	NM_004388.2	80	76	4	65	65	0	Subclonal
200	LRRC8D	chr1	90400236	90400236	Missense_Mutation	SNP	G	A	c.1609G>A	p.Asp537Asn	p.D537N	NM_001134479.1	173	168	5	132	132	0	Subclonal
200	CHI3L2	chr1	111781489	111781489	Missense_Mutation	SNP	C	A	c.853C>A	p.Pro285Thr	p.P285T	NM_004000.2	132	128	4	132	131	0	Subclonal
200	NBPF10	chr1	145295521	145295521	Missense_Mutation	SNP	C	T	c.274C>T	p.Leu92Phe	p.L92F	NM_001039703.5	85	79	6	43	43	0	Subclonal
200	NBPF10	chr1	145299824	145299824	Missense_Mutation	SNP	C	G	c.873C>G	p.Ile291Met	p.I291M	NM_001039703.5	160	147	13	108	107	1	Subclonal
200	NBPF12	chr1	146395465	146395465	Missense_Mutation	SNP	T	A	c.124T>A	p.Cys42Ser	p.C42S	NM_001278141.1	50	35	15	43	41	2	Subclonal
200	NBPF15	chr1	148582481	148582481	Missense_Mutation	SNP	A	G	c.715A>G	p.Thr239Ala	p.T239A	NM_001170755.2	73	63	10	55	55	0	Subclonal
200	ATP1A2	chr1	160098788	160098788	Missense_Mutation	SNP	G	A	c.1235G>A	p.Arg412Gln	p.R412Q	NM_000702.3	196	191	5	201	201	0	Subclonal
200	ADCY10	chr1	167868777	167868777	Missense_Mutation	SNP	G	A	c.526C>T	p.Arg176Cys	p.R176C	NM_018417.5	100	95	5	113	113	0	Subclonal
200	TPR	chr1	186313689	186313689	Nonsense_Mutation	SNP	G	A	c.3235C>T	p.Gln1079Ter	p.Q1079*	NM_003292.2	84	58	26	60	60	0	Clonal
200	PLXNA2	chr1	208270183	208270183	Missense_Mutation	SNP	C	T	c.1777G>A	p.Ala593Thr	p.A593T	NM_025179.3	278	272	6	227	227	0	Subclonal
200	OBSCN	chr1	228525772	228525772	Missense_Mutation	SNP	G	A	c.16928G>A	p.Arg5643His	p.R5643H	NM_001098623.2	274	268	6	168	168	0	Subclonal
200	MAP10	chr1	232941203	232941203	Missense_Mutation	SNP	C	T	c.434C>T	p.Ala145Val	p.A145V	NM_019090.2	121	89	32	62	62	0	Clonal
200	CHRM3	chr1	240070911	240070911	Missense_Mutation	SNP	G	A	c.160G>A	p.Gly54Ser	p.G54S	NM_000740.2	245	239	6	212	212	0	Subclonal
200	IAH1	chr2	9628441	9628441	Missense_Mutation	SNP	G	A	c.730G>A	p.Gly244Arg	p.G244R	NM_001039613.1	268	215	53	194	194	0	Subclonal
200	OTOF	chr2	26684655	26684655	Missense_Mutation	SNP	C	A	c.5442G>T	p.Met1814Ile	p.M1814I	NM_194248.2	897	702	195	641	641	0	Subclonal
200	HEATR5B	chr2	37267516	37267516	Missense_Mutation	SNP	C	T	c.3002G>A	p.Arg1001Gln	p.R1001Q	NM_019024.2	146	140	6	128	128	0	Subclonal
200	DGUOK	chr2	74177852	74177852	Missense_Mutation	SNP	C	T	c.584C>T	p.Ser195Phe	p.S195F	NM_080916.2	176	171	5	142	142	0	Subclonal
200	MTHFD2	chr2	74432933	74432933	Missense_Mutation	SNP	C	T	c.203C>T	p.Pro68Leu	p.P68L	NM_006636.3	164	159	5	153	153	0	Subclonal
200	PROM2	chr2	95943705	95943705	Nonsense_Mutation	SNP	C	T	c.1003C>T	p.Gln335Ter	p.Q335*	NM_001165977.1	78	74	4	82	82	0	Subclonal
200	MGAT4A	chr2	99342715	99342715	Nonsense_Mutation	SNP	C	T	c.81G>A	p.Trp27Ter	p.W27*	NM_012214.2	128	124	4	113	113	0	Subclonal
200	SLC9A2	chr2	103299785	103299785	Missense_Mutation	SNP	C	T	c.1070C>T	p.Thr357Met	p.T357M	NM_003048.3	227	222	5	162	162	0	Subclonal
200	MBD5	chr2	149227092	149227092	Missense_Mutation	SNP	C	T	c.1580C>T	p.Ala527Val	p.A527V	NM_018328.4	139	135	4	150	150	0	Subclonal
200	TTN	chr2	179474955	179474955	Missense_Mutation	SNP	C	T	c.46375G>A	p.Gly15459Ser	p.G15459S	NM_001256850.1	143	138	4	138	138	0	Subclonal
200	COL3A1	chr2	189860909	189860909	Splice_Region	SNP	G	A	c.1662+5G>A			NM_000090.3	80	76	4	80	80	0	Subclonal
200	ALS2	chr2	202598061	202598061	Missense_Mutation	SNP	G	A	c.2518C>T	p.Pro840Ser	p.P840S	NM_020919.3	49	45	4	46	46	0	Subclonal
200	XRCC5	chr2	217055002	217055002	Missense_Mutation	SNP	C	T	c.1889C>T	p.Pro630Leu	p.P630L	NM_021141.3	196	190	6	156	156	0	Subclonal
200	DOCK10	chr2	225659772	225659772	Missense_Mutation	SNP	G	A	c.4978C>T	p.Arg1660Cys	p.R1660C	NM_014689.2	149	145	4	143	143	0	Subclonal
200	OXTR	chr3	8809465	8809465	Missense_Mutation	SNP	G	A	c.409C>T	p.Arg137Cys	p.R137C	NM_000916.3	674	476	198	362	362	0	Clonal
200	WNT7A	chr3	13860466	13860466	Missense_Mutation	SNP	C	T	c.1025G>A	p.Arg342His	p.R342H	NM_004625.3	186	181	5	115	115	0	Subclonal
200	BTD	chr3	15685958	15685958	Missense_Mutation	SNP	G	A	c.595G>A	p.Val199Met	p.V199M	NM_000060.2	225	219	6	245	245	0	Subclonal
200	ZNF445	chr3	44488321	44488321	Missense_Mutation	SNP	C	T	c.2842G>A	p.Glu948Lys	p.E948K	NM_181489.5	96	90	6	103	103	0	Subclonal
200	UQCRC1	chr3	48638542	48638542	Missense_Mutation	SNP	G	A	c.832C>T	p.Arg278Cys	p.R278C	NM_003365.2	70	66	4	73	73	0	Subclonal
200	DOCK3	chr3	51112839	51112839	Missense_Mutation	SNP	G	A	c.517G>A	p.Asp173Asn	p.D173N	NM_004947.4	141	137	4	178	178	0	Subclonal
200	PBRM1	chr3	52676067	52676067	Splice_Region	SNP	A	T	c.996-6T>A			NM_018313.4	64	58	6	70	70	0	Subclonal
200	CHDH	chr3	53857501	53857501	Missense_Mutation	SNP	G	A	c.535C>T	p.Arg179Trp	p.R179W	NM_018397.4	74	70	4	77	77	0	Subclonal
200	FBXO40	chr3	121342047	121342047	Missense_Mutation	SNP	G	A	c.1771G>A	p.Val591Ile	p.V591I	NM_016298.3	201	195	6	245	245	0	Subclonal
200	TXNRD3	chr3	126349659	126349659	Missense_Mutation	SNP	G	A	c.1093C>T	p.Arg365Cys	p.R365C	NM_001173513.1	192	187	5	118	118	0	Subclonal
200	DNAJC13	chr3	132184907	132184907	Missense_Mutation	SNP	G	A	c.1961G>A	p.Arg654His	p.R654H	NM_015268.3	140	134	6	128	128	0	Subclonal
200	GPR78	chr4	8582987	8582987	Missense_Mutation	SNP	C	A	c.278C>A	p.Ala93Glu	p.A93E	NM_080819.4	232	172	60	173	173	0	Clonal
200	PPEF2	chr4	76794405	76794405	Nonsense_Mutation	SNP	G	A	c.1381C>T	p.Arg461Ter	p.R461*	NM_006239.2	146	142	4	128	128	0	Subclonal
200	ARHGAP24	chr4	86844806	86844806	Missense_Mutation	SNP	G	A	c.274G>A	p.Asp92Asn	p.D92N	NM_001025616.2	201	195	6	141	141	0	Subclonal
200	MEPE	chr4	88767038	88767038	Missense_Mutation	SNP	G	A	c.1018G>A	p.Asp340Asn	p.D340N	NM_001184694.2	218	212	6	149	149	0	Subclonal
200	SEC24D	chr4	119660399	119660399	Missense_Mutation	SNP	C	T	c.2282G>A	p.Arg761Gln	p.R761Q	NM_014822.2	146	141	5	146	146	0	Subclonal
200	PCDH18	chr4	138451888	138451888	Missense_Mutation	SNP	G	A	c.1355C>T	p.Thr452Ile	p.T452I	NM_019035.4	144	140	4	131	131	0	Subclonal
200	KLKB1	chr4	187153339	187153339	Missense_Mutation	SNP	G	A	c.117G>A	p.Met39Ile	p.M39I	NM_000892.3	280	274	6	213	213	0	Subclonal
200	LRRC14B	chr5	191665	191665	Missense_Mutation	SNP	G	A	c.12G>A	p.Met4Ile	p.M4I	NM_001080478.1	87	63	24	64	64	0	Clonal
200	APC	chr5	112178757	112178757	Missense_Mutation	SNP	C	T	c.7466C>T	p.Pro2489Leu	p.P2489L	NM_000038.5	245	239	6	156	156	0	Subclonal
200	RAPGEF6	chr5	130764612	130764612	Missense_Mutation	SNP	G	A	c.4763C>T	p.Ala1588Val	p.A1588V	NM_016340.5	194	189	5	220	220	0	Subclonal
200	FNIP1	chr5	131007631	131007631	Missense_Mutation	SNP	C	T	c.2422G>A	p.Asp808Asn	p.D808N	NM_001008738.2	136	130	6	78	78	0	Subclonal
200	GABRB2	chr5	160886667	160886667	Missense_Mutation	SNP	G	A	c.421C>T	p.Arg141Cys	p.R141C	NM_021911.2	225	216	9	261	261	0	Subclonal
200	ADAMTS2	chr5	178566909	178566909	Missense_Mutation	SNP	C	T	c.1757G>A	p.Arg586His	p.R586H	NM_014244.4	272	264	8	185	185	0	Subclonal
200	FLT4	chr5	180035981	180035981	Missense_Mutation	SNP	C	T	c.3880G>A	p.Glu1294Lys	p.E1294K	NM_182925.4	187	182	5	134	134	0	Subclonal
200	UHRF1BP1	chr6	34824063	34824063	Nonsense_Mutation	SNP	C	T	c.1168C>T	p.Arg390Ter	p.R390*	NM_017754.3	221	213	6	176	176	0	Subclonal
200	CYP39A1	chr6	46620240	46620240	Missense_Mutation	SNP	C	T	c.80G>A	p.Arg27His	p.R27H	NM_001278738.1	263	257	6	200	200	0	Subclonal
200	LMBRD1	chr6	70423547	70423547	Missense_Mutation	SNP	C	T	c.905G>A	p.Arg302His	p.R302H	NM_018368.3	50	46	4	65	65	0	Subclonal
200	MB21D1	chr6	74150031	74150031	Missense_Mutation	SNP	G	A	c.1015C>T	p.Arg339Cys	p.R339C	NM_138441.2	181	176	5	191	191	0	Subclonal
200	MDN1	chr6	90383006	90383006	Missense_Mutation	SNP	C	T	c.13423G>A	p.Ala4475Thr	p.A4475T	NM_014611.2	93	89	4	84	84	0	Subclonal
200	REV3L	chr6	111726691	111726691	Nonsense_Mutation	SNP	G	A	c.547C>T	p.Arg183Ter	p.R183*	NM_002912.4	68	64	4	69	69	0	Subclonal
200	AHI1	chr6	135751019	135751019	Splice_Site	SNP	C	T	c.2492+1G>A		p.X831_splice	NM_001134830.1	46	42	4	36	36	0	Subclonal
200	AKAP12	chr6	151670217	151670217	Missense_Mutation	SNP	G	A	c.691G>A	p.Glu231Lys	p.E231K	NM_005100.3	72	68	4	59	59	0	Subclonal
200	ESR1	chr6	152201867	152201867	Missense_Mutation	SNP	C	T	c.721C>T	p.Arg241Trp	p.R241W	NM_000125.3	152	147	5	159	159	0	Subclonal
200	PSMB1	chr6	170844376	170844376	Missense_Mutation	SNP	C	T	c.658G>A	p.Ala220Thr	p.A220T	NM_002793.3	115	111	4	126	126	0	Subclonal
200	DDC	chr7	50571700	50571700	Missense_Mutation	SNP	C	T	c.772G>A	p.Gly258Ser	p.G258S	NM_000790.3	69	65	4	67	67	0	Subclonal
200	HIP1	chr7	75186983	75186983	Missense_Mutation	SNP	C	T	c.1556G>A	p.Arg519His	p.R519H	NM_005338.6	142	138	4	114	114	0	Subclonal
200	SEMA3D	chr7	84629133	84629133	Nonsense_Mutation	SNP	G	A	c.1957C>T	p.Arg653Ter	p.R653*	NM_152754.2	120	116	4	93	93	0	Subclonal
200	DMTF1	chr7	86795802	86795802	Missense_Mutation	SNP	C	T	c.113C>T	p.Ala38Val	p.A38V	NM_001142327.1	51	47	4	54	54	0	Subclonal
200	LRCH4	chr7	100183635	100183635	Missense_Mutation	SNP	C	T	c.89G>A	p.Gly30Glu	p.G30E	NM_001289934.1	137	132	5	99	99	0	Subclonal
200	KMT2E	chr7	104715170	104715170	Missense_Mutation	SNP	A	G	c.637A>G	p.Ile213Val	p.I213V	NM_018682.3	65	47	18	42	42	0	Subclonal
200	AHCYL2	chr7	129028933	129028933	Missense_Mutation	SNP	C	T	c.512C>T	p.Ser171Leu	p.S171L	NM_015328.3	185	180	5	169	169	0	Subclonal
200	MGAM	chr7	141734184	141734184	Splice_Region	SNP	G	A	c.1787+5G>A			NM_004668.2	140	135	5	129	129	0	Subclonal
200	KMT2C	chr7	151835975	151835975	Missense_Mutation	SNP	G	A	c.14549C>T	p.Ser4850Leu	p.S4850L	NM_170606.2	252	244	8	160	160	0	Subclonal
200	CSMD1	chr8	2855632	2855632	Missense_Mutation	SNP	C	T	c.8278G>A	p.Val2760Met	p.V2760M	NM_033225.5	364	356	8	400	400	0	Subclonal
200	PRAG1	chr8	8176787	8176787	Missense_Mutation	SNP	G	A	c.3098C>T	p.Ser1035Phe	p.S1035F	NM_001080826.2	340	280	60	138	138	0	Subclonal
200	SGCZ	chr8	14181673	14181673	Missense_Mutation	SNP	C	T	c.275G>A	p.Arg92Gln	p.R92Q	NM_001322880.1	34	30	4	34	34	0	Subclonal
200	IDO2	chr8	39840287	39840287	Splice_Region	SNP	C	T	c.471C>T	p.Asp157%3D	p.D157%3D	NM_194294.2	66	62	4	54	54	0	Subclonal
200	ARMC1	chr8	66539551	66539551	Missense_Mutation	SNP	G	A	c.83C>T	p.Pro28Leu	p.P28L	NM_018120.5	183	178	5	152	151	0	Subclonal
200	TMEM55A	chr8	92008967	92008967	Missense_Mutation	SNP	G	A	c.545C>T	p.Ser182Leu	p.S182L	NM_018710.2	42	38	4	45	45	0	Subclonal
200	KCNS2	chr8	99441219	99441219	Missense_Mutation	SNP	G	A	c.1012G>A	p.Val338Met	p.V338M	NM_020697.2	177	173	4	189	189	0	Subclonal
200	PKHD1L1	chr8	110476889	110476889	Missense_Mutation	SNP	G	A	c.7828G>A	p.Glu2610Lys	p.E2610K	NM_177531.4	127	122	4	102	102	0	Subclonal
200	WASH1	chr9	14889	14889	Missense_Mutation	SNP	A	G	c.1316T>C	p.Val439Ala	p.V439A	NM_182905.4	22	15	7	14	14	0	NA
200	KIAA2026	chr9	5969243	5969243	Missense_Mutation	SNP	G	A	c.988C>T	p.Arg330Cys	p.R330C	NM_001017969.2	151	146	5	157	157	0	Subclonal
200	VCP	chr9	35060880	35060880	Missense_Mutation	SNP	G	A	c.1400C>T	p.Thr467Ile	p.T467I	NM_007126.3	259	252	7	275	275	0	Subclonal
200	UNC13B	chr9	35380489	35380489	Missense_Mutation	SNP	C	T	c.1981C>T	p.Arg661Cys	p.R661C	NM_006377.3	151	147	4	160	160	0	Subclonal
200	KIF27	chr9	86468626	86468626	Missense_Mutation	SNP	C	T	c.3275G>A	p.Arg1092His	p.R1092H	NM_017576.2	126	122	4	97	97	0	Subclonal
200	KIAA0368	chr9	114180285	114180285	Missense_Mutation	SNP	G	A	c.2095C>T	p.Arg699Cys	p.R699C	NM_001080398.1	181	176	5	142	142	0	Subclonal
200	MYOZ1	chr10	75397591	75397591	Missense_Mutation	SNP	G	A	c.163C>T	p.Arg55Trp	p.R55W	NM_021245.3	188	183	5	136	136	0	Subclonal
200	LZTS2	chr10	102766596	102766596	Nonsense_Mutation	SNP	C	T	c.1681C>T	p.Gln561Ter	p.Q561*	NM_032429.2	93	88	5	64	64	0	Subclonal
200	COL17A1	chr10	105792503	105792503	Missense_Mutation	SNP	C	T	c.4367G>A	p.Gly1456Asp	p.G1456D	NM_000494.3	53	49	4	88	88	0	Subclonal
200	XPNPEP1	chr10	111630638	111630638	Missense_Mutation	SNP	C	T	c.1475G>A	p.Arg492His	p.R492H	NM_001167604.1	69	65	4	96	96	0	Subclonal
200	WDR11	chr10	122662647	122662647	Missense_Mutation	SNP	C	T	c.2834C>T	p.Ala945Val	p.A945V	NM_018117.11	124	120	4	174	174	0	Subclonal
200	RIC3	chr11	8161526	8161526	Nonsense_Mutation	SNP	G	T	c.339C>A	p.Tyr113Ter	p.Y113*	NM_001206671.2	72	68	4	97	97	0	Subclonal
200	MRVI1	chr11	10648058	10648058	Missense_Mutation	SNP	G	A	c.799C>T	p.Arg267Cys	p.R267C	NM_001098579.2	132	126	6	104	104	0	Subclonal
200	YPEL4	chr11	57413838	57413838	Missense_Mutation	SNP	G	C	c.226C>G	p.Leu76Val	p.L76V	NM_145008.2	307	229	78	285	285	0	Clonal
200	DTX4	chr11	58959595	58959595	Missense_Mutation	SNP	C	T	c.1246C>T	p.Leu416Phe	p.L416F	NM_015177.1	160	155	5	133	133	0	Subclonal
200	SLC22A24	chr11	62850925	62850925	Missense_Mutation	SNP	C	T	c.1075G>A	p.Ala359Thr	p.A359T	NM_001136506.2	162	158	4	142	142	0	Subclonal
200	OAF	chr11	120082075	120082075	Missense_Mutation	SNP	G	A	c.88G>A	p.Ala30Thr	p.A30T	NM_178507.2	231	225	6	189	189	0	Subclonal
200	OR6T1	chr11	123813818	123813818	Missense_Mutation	SNP	G	A	c.728C>T	p.Ser243Leu	p.S243L	NM_001005187.1	331	324	7	305	305	0	Subclonal
200	CACNA1C	chr12	2794921	2794921	Missense_Mutation	SNP	G	A	c.5593G>A	p.Glu1865Lys	p.E1865K	NM_000719.6	213	200	13	182	179	3	Subclonal
200	PRB2	chr12	11546677	11546677	Missense_Mutation	SNP	C	T	c.335G>A	p.Arg112Gln	p.R112Q	NM_006248.3	163	142	20	92	90	2	Subclonal
200	PRB2	chr12	11546749	11546749	Missense_Mutation	SNP	T	C	c.263A>G	p.Lys88Arg	p.K88R	NM_006248.3	108	92	16	56	56	0	Subclonal
200	PRB2	chr12	11546764	11546764	Missense_Mutation	SNP	G	T	c.248C>A	p.Pro83Gln	p.P83Q	NM_006248.3	132	123	9	76	76	0	Subclonal
200	DDX11	chr12	31236810	31236810	Missense_Mutation	SNP	C	T	c.208C>T	p.Arg70Cys	p.R70C	NM_001257144.1	156	151	5	120	120	0	Subclonal
200	IRAK4	chr12	44166772	44166772	Missense_Mutation	SNP	G	A	c.548G>A	p.Arg183Gln	p.R183Q	NM_001114182.2	162	157	5	104	104	0	Subclonal
200	FMNL3	chr12	50042077	50042077	Missense_Mutation	SNP	G	A	c.2575C>T	p.Arg859Trp	p.R859W	NM_175736.4	267	261	6	161	161	0	Subclonal
200	SLC11A2	chr12	51399182	51399182	Missense_Mutation	SNP	G	A	c.221C>T	p.Thr74Ile	p.T74I	NM_001174126.1	179	174	5	119	119	0	Subclonal
200	PPM1H	chr12	63042352	63042352	Missense_Mutation	SNP	G	A	c.1462C>T	p.Arg488Trp	p.R488W	NM_020700.1	104	99	5	65	65	0	Subclonal
200	CNOT2	chr12	70704744	70704744	Missense_Mutation	SNP	G	A	c.118G>A	p.Glu40Lys	p.E40K	NM_001199302.1	158	152	6	129	129	0	Subclonal
200	CNOT2	chr12	70724227	70724227	Nonsense_Mutation	SNP	C	T	c.547C>T	p.Arg183Ter	p.R183*	NM_001199302.1	181	176	5	118	118	0	Subclonal
200	PTPRB	chr12	70988373	70988373	Missense_Mutation	SNP	C	T	c.736G>A	p.Gly246Ser	p.G246S	NM_002837.4	181	176	5	193	193	0	Subclonal
200	TMTC2	chr12	83251094	83251094	Missense_Mutation	SNP	C	T	c.389C>T	p.Thr130Met	p.T130M	NM_152588.1	349	342	7	344	344	0	Subclonal
200	ATP2B1	chr12	90013816	90013816	Nonsense_Mutation	SNP	G	A	c.1789C>T	p.Arg597Ter	p.R597*	NM_001001323.1	141	136	5	102	102	0	Subclonal
200	APAF1	chr12	99059327	99059327	Splice_Region	SNP	A	T	c.956-4A>T			NM_181861.1	54	49	5	48	48	0	Subclonal
200	STX2	chr12	131285783	131285783	Missense_Mutation	SNP	C	T	c.590G>A	p.Arg197His	p.R197H	NM_194356.2	100	96	4	85	85	0	Subclonal
200	IFT88	chr13	21265232	21265232	Missense_Mutation	SNP	G	A	c.2420G>A	p.Arg807Gln	p.R807Q	NM_175605.3	79	75	4	72	72	0	Subclonal
200	ERCC5	chr13	103514644	103514644	Missense_Mutation	SNP	C	T	c.1145C>T	p.Ser382Phe	p.S382F	NM_000123.3	318	225	93	391	391	0	Subclonal
200	MCF2L	chr13	113656235	113656235	Missense_Mutation	SNP	G	A	c.11G>A	p.Arg4His	p.R4H	NM_001320815.1	63	59	4	60	60	0	Subclonal
200	OR4K15	chr14	20444431	20444431	Missense_Mutation	SNP	C	T	c.754C>T	p.Arg252Cys	p.R252C	NM_001005486.1	286	280	6	190	190	0	Subclonal
200	OSGEP	chr14	20920487	20920487	Splice_Site	SNP	C	T	c.235+1G>A		p.X79_splice	NM_017807.3	173	169	4	154	154	0	Subclonal
200	SYNE2	chr14	64476834	64476834	Splice_Region	SNP	G	A	c.4728G>A	p.Glu1576%3D	p.E1576%3D	NM_015180.4	164	159	5	155	155	0	Subclonal
200	DCAF5	chr14	69583096	69583096	Nonsense_Mutation	SNP	G	A	c.652C>T	p.Arg218Ter	p.R218*	NM_003861.2	149	142	7	124	124	0	Subclonal
200	EXOC3L4	chr14	103569057	103569057	Missense_Mutation	SNP	G	A	c.997G>A	p.Gly333Ser	p.G333S	NM_001077594.1	58	54	4	51	51	0	Subclonal
200	KIF26A	chr14	104639688	104639688	Missense_Mutation	SNP	C	T	c.1705C>T	p.Arg569Trp	p.R569W	NM_015656.1	162	157	5	135	135	0	Subclonal
200	SPTBN5	chr15	42173327	42173327	Missense_Mutation	SNP	G	A	c.2563C>T	p.Pro855Ser	p.P855S	NM_016642.3	195	190	5	185	185	0	Subclonal
200	DMXL2	chr15	51747428	51747428	Splice_Region	SNP	G	A	c.8461-3C>T			NM_015263.3	106	101	5	81	81	0	Subclonal
200	LCTL	chr15	66856251	66856251	Missense_Mutation	SNP	C	T	c.368G>A	p.Arg123Gln	p.R123Q	NM_207338.3	160	156	4	150	150	0	Subclonal
200	UBE2Q2	chr15	76146749	76146749	Missense_Mutation	SNP	C	T	c.203C>T	p.Pro68Leu	p.P68L	NM_173469.3	8	6	2	21	21	0	Subclonal
200	LOC101927662	chr15	102299878	102299878	Missense_Mutation	SNP	C	A	c.983C>A	p.Thr328Asn	p.T328N	XM_005255007.1	137	126	11	85	84	1	Subclonal
200	LOC101927662	chr15	102300000	102300000	Missense_Mutation	SNP	G	C	c.1105G>C	p.Val369Leu	p.V369L	XM_005255007.1	143	125	16	81	79	1	Subclonal
200	MEFV	chr16	3293897	3293897	Splice_Region	SNP	G	A	c.1760-5C>T			NM_000243.2	193	189	4	195	195	0	Subclonal
200	CNOT1	chr16	58575476	58575476	Missense_Mutation	SNP	G	A	c.4729C>T	p.Arg1577Cys	p.R1577C	NM_016284.4	184	179	5	124	124	0	Subclonal
200	AP1G1	chr16	71767047	71767047	Missense_Mutation	SNP	G	A	c.2383C>T	p.Arg795Trp	p.R795W	NM_001128.5	183	178	5	114	114	0	Subclonal
200	BCMO1	chr16	81303782	81303782	Missense_Mutation	SNP	G	A	c.862G>A	p.Asp288Asn	p.D288N	NM_017429.2	141	136	5	229	229	0	Subclonal
200	EFNB3	chr17	7611443	7611443	Missense_Mutation	SNP	C	T	c.290C>T	p.Ala97Val	p.A97V	NM_001406.3	133	129	4	106	106	0	Subclonal
200	TOP2A	chr17	38559180	38559180	Nonsense_Mutation	SNP	G	A	c.2410C>T	p.Arg804Ter	p.R804*	NM_001067.3	125	120	5	111	111	0	Subclonal
200	NT5C3B	chr17	39987047	39987047	Splice_Region	SNP	G	A	c.404+6C>T			NM_052935.4	170	165	5	145	145	0	Subclonal
200	WFIKKN2	chr17	48917512	48917512	Missense_Mutation	SNP	C	T	c.863C>T	p.Thr288Met	p.T288M	NM_175575.5	315	308	7	206	206	0	Subclonal
200	DHX40	chr17	57644017	57644017	Missense_Mutation	SNP	G	A	c.142G>A	p.Gly48Arg	p.G48R	NM_024612.4	162	157	5	110	110	0	Subclonal
200	LRRC37A3	chr17	62892358	62892358	Nonsense_Mutation	SNP	G	A	c.1018C>T	p.Gln340Ter	p.Q340*	NM_199340.3	21	14	7	21	21	0	Subclonal
200	SEC14L1	chr17	75196600	75196600	Missense_Mutation	SNP	G	A	c.854G>A	p.Arg285His	p.R285H	NM_001039573.2	124	120	4	127	127	0	Subclonal
200	SLC26A11	chr17	78225141	78225141	Missense_Mutation	SNP	G	A	c.1670G>A	p.Arg557His	p.R557H	NM_001166347.1	229	224	5	165	165	0	Subclonal
200	GPS1	chr17	80011247	80011247	Splice_Region	SNP	G	A	c.126+5G>A			NM_004127.4	214	209	5	158	158	0	Subclonal
200	SLC14A2	chr18	43204589	43204589	Splice_Region	SNP	C	T	c.-34-7C>T			NM_001242692.1	191	187	4	170	170	0	Subclonal
200	CBLN2	chr18	70209266	70209266	Missense_Mutation	SNP	G	A	c.130C>T	p.Pro44Ser	p.P44S	NM_182511.3	83	78	5	65	65	0	Subclonal
200	TMPRSS9	chr19	2416780	2416780	Missense_Mutation	SNP	G	A	c.1888G>A	p.Gly630Arg	p.G630R	NM_182973.1	102	97	5	91	91	0	Subclonal
200	PTPRS	chr19	5211623	5211623	Missense_Mutation	SNP	C	T	c.5212G>A	p.Ala1738Thr	p.A1738T	NM_002850.3	209	202	7	251	251	0	Subclonal
200	TSPAN16	chr19	11408971	11408971	Missense_Mutation	SNP	G	A	c.223G>A	p.Gly75Arg	p.G75R	NM_012466.3	152	147	5	138	138	0	Subclonal
200	UPF1	chr19	18974421	18974421	Splice_Region	SNP	G	A	c.2808G>A	p.Pro936%3D	p.P936%3D	NM_001297549.1	142	137	5	111	111	0	Subclonal
200	RHPN2	chr19	33535170	33535170	Missense_Mutation	SNP	G	A	c.170C>T	p.Ala57Val	p.A57V	NM_033103.4	141	136	5	112	112	0	Subclonal
200	SCN1B	chr19	35530084	35530084	Missense_Mutation	SNP	C	G	c.512C>G	p.Thr171Ser	p.T171S	NM_001037.4	398	310	88	415	415	0	Subclonal
200	RASGRP4	chr19	38905600	38905600	Missense_Mutation	SNP	C	T	c.1118G>A	p.Arg373His	p.R373H	NM_170604.2	189	183	6	95	95	0	Subclonal
200	KLK6	chr19	51466657	51466657	Missense_Mutation	SNP	C	A	c.346G>T	p.Ala116Ser	p.A116S	NM_001012964.1	540	394	146	395	393	0	Clonal
200	PRKCG	chr19	54387448	54387448	Missense_Mutation	SNP	A	G	c.236A>G	p.Glu79Gly	p.E79G	NM_002739.3	282	220	62	95	95	0	Subclonal
200	PRKCG	chr19	54401827	54401827	Missense_Mutation	SNP	G	A	c.1226G>A	p.Gly409Asp	p.G409D	NM_002739.3	191	186	5	162	162	0	Subclonal
200	APMAP	chr20	24964605	24964605	Missense_Mutation	SNP	G	A	c.146C>T	p.Ser49Phe	p.S49F	NM_020531.2	181	175	6	144	144	0	Subclonal
200	BPIFA2	chr20	31760857	31760857	Missense_Mutation	SNP	C	T	c.277C>T	p.Leu93Phe	p.L93F	NM_080574.2	133	127	6	131	131	0	Subclonal
200	CBFA2T2	chr20	32194754	32194754	Splice_Region	SNP	C	T	c.62-8C>T			NM_005093.3	230	224	6	158	158	0	Subclonal
200	KIAA1755	chr20	36869523	36869523	Missense_Mutation	SNP	C	T	c.1010G>A	p.Cys337Tyr	p.C337Y	NM_001029864.1	161	156	5	144	144	0	Subclonal
200	DNTTIP1	chr20	44432003	44432003	Missense_Mutation	SNP	C	T	c.589C>T	p.Arg197Trp	p.R197W	NM_052951.2	109	104	5	74	74	0	Subclonal
200	SYNJ1	chr21	34072191	34072191	Missense_Mutation	SNP	G	A	c.436C>T	p.His146Tyr	p.H146Y	NM_001160302.1	59	41	18	60	60	0	Clonal
200	FAM230A	chr22	20710186	20710186	Missense_Mutation	SNP	T	A	c.1795T>A	p.Ser599Thr	p.S599T	XM_005261895.1	20	15	5	13	13	0	Subclonal
200	MORC2	chr22	31352772	31352772	Missense_Mutation	SNP	G	A	c.134C>T	p.Ala45Val	p.A45V	NM_001303256.2	77	73	4	70	70	0	Subclonal
200	MEI1	chr22	42172199	42172199	Missense_Mutation	SNP	G	A	c.2638G>A	p.Gly880Ser	p.G880S	NM_152513.3	111	107	4	147	147	0	Subclonal
200	ARSD	chrX	2827976	2827976	Missense_Mutation	SNP	C	T	c.1180G>A	p.Gly394Arg	p.G394R	NM_001669.3	203	198	5	119	119	0	NA
200	ZNF645	chrX	22291314	22291314	Missense_Mutation	SNP	G	A	c.206G>A	p.Arg69Gln	p.R69Q	NM_152577.3	109	105	4	89	89	0	NA
200	ITM2A	chrX	78618624	78618624	Missense_Mutation	SNP	G	A	c.256C>T	p.Arg86Cys	p.R86C	NM_004867.4	80	76	4	62	62	0	NA
200	IL1RAPL2	chrX	104440166	104440166	Missense_Mutation	SNP	G	A	c.92G>A	p.Cys31Tyr	p.C31Y	NM_017416.1	102	98	4	108	108	0	NA
200	VSIG1	chrX	107320486	107320486	Missense_Mutation	SNP	G	A	c.1039G>A	p.Glu347Lys	p.E347K	NM_182607.4	188	183	4	152	152	0	NA
200	GPR101	chrX	136112732	136112732	Missense_Mutation	SNP	C	T	c.1102G>A	p.Glu368Lys	p.E368K	NM_054021.1	194	189	5	127	127	0	NA
124	BAP1	chr3	52440304	52440319	Frame_Shift_Del	DEL	CCTTCAGCACATGCAG	-	c.733_748del	p.Leu245Ter	p.L245*	NM_004656.3	407	369	37	200	200	0	Subclonal
124	PGD	chr1	10479476	10479476	Splice_Region	SNP	C	T	c.1212C>T	p.Asp404%3D	p.D404%3D	NM_002631.3	259	239	20	105	105	0	Subclonal
124	UQCRHL	chr1	16133999	16133999	Missense_Mutation	SNP	C	T	c.146G>A	p.Arg49Gln	p.R49Q	NM_001089591.1	144	139	5	86	86	0	Subclonal
124	KIF2C	chr1	45221794	45221794	Missense_Mutation	SNP	C	T	c.862C>T	p.Leu288Phe	p.L288F	NM_006845.3	192	187	5	123	123	0	Subclonal
124	ELTD1	chr1	79387380	79387380	Missense_Mutation	SNP	G	T	c.1175C>A	p.Thr392Lys	p.T392K	NM_022159.3	654	577	77	323	323	0	Clonal
124	LOC101929455	chr1	144621526	144621526	Missense_Mutation	SNP	G	A	c.1173G>A	p.Met391Ile	p.M391I	XM_005272508.1	70	64	6	33	33	0	Subclonal
124	NBPF10	chr1	145299787	145299787	Missense_Mutation	SNP	T	G	c.836T>G	p.Leu279Trp	p.L279W	NM_001039703.5	103	97	6	69	69	0	Subclonal
124	NBPF10	chr1	145299824	145299824	Missense_Mutation	SNP	C	G	c.873C>G	p.Ile291Met	p.I291M	NM_001039703.5	141	123	18	85	85	0	Subclonal
124	NBPF15	chr1	148582481	148582481	Missense_Mutation	SNP	A	G	c.715A>G	p.Thr239Ala	p.T239A	NM_001170755.2	74	62	12	22	22	0	Subclonal
124	SETDB1	chr1	150900216	150900216	Missense_Mutation	SNP	G	A	c.26G>A	p.Gly9Asp	p.G9D	NM_001145415.1	382	335	47	154	154	0	Clonal
124	NES	chr1	156640432	156640432	Missense_Mutation	SNP	G	A	c.3548C>T	p.Ala1183Val	p.A1183V	NM_006617.1	193	187	6	115	115	0	Subclonal
124	ARHGEF33	chr2	39148532	39148532	Missense_Mutation	SNP	C	T	c.43C>T	p.Pro15Ser	p.P15S	NM_001145451.2	116	111	5	81	81	0	Subclonal
124	C2orf91	chr2	42180149	42180149	Missense_Mutation	SNP	G	A	c.287C>T	p.Ala96Val	p.A96V	NM_001242815.1	143	138	5	84	84	0	Subclonal
124	ABCG5	chr2	44065736	44065736	Missense_Mutation	SNP	G	A	c.83C>T	p.Ala28Val	p.A28V	NM_022436.2	161	156	5	98	98	0	Subclonal
124	MGAT4A	chr2	99342722	99342722	Missense_Mutation	SNP	G	C	c.74C>G	p.Thr25Ser	p.T25S	NM_012214.2	187	178	9	77	77	0	Subclonal
124	RANBP2	chr2	109370396	109370396	Missense_Mutation	SNP	A	G	c.2171A>G	p.Asp724Gly	p.D724G	NM_006267.4	15	11	4	12	12	0	Subclonal
124	LCT	chr2	136552301	136552301	Missense_Mutation	SNP	G	A	c.5021C>T	p.Thr1674Ile	p.T1674I	NM_002299.2	282	255	27	119	119	0	Subclonal
124	OBSL1	chr2	220417272	220417272	Missense_Mutation	SNP	C	T	c.5294G>A	p.Arg1765His	p.R1765H	NM_015311.2	124	118	6	77	77	0	Subclonal
124	PASK	chr2	242065692	242065692	Missense_Mutation	SNP	G	A	c.2638C>T	p.Arg880Cys	p.R880C	NM_001252120.1	434	425	9	185	185	0	Subclonal
124	GRK7	chr3	141499279	141499279	Missense_Mutation	SNP	C	T	c.676C>T	p.Arg226Trp	p.R226W	NM_139209.2	257	251	6	137	137	0	Subclonal
124	YEATS2	chr3	183524869	183524869	Missense_Mutation	SNP	G	A	c.4000G>A	p.Val1334Ile	p.V1334I	NM_018023.4	292	286	6	183	183	0	Subclonal
124	ABCC5	chr3	183706465	183706465	Missense_Mutation	SNP	G	A	c.338C>T	p.Ser113Leu	p.S113L	NM_005688.2	197	192	5	121	121	0	Subclonal
124	UVSSA	chr4	1347147	1347147	Missense_Mutation	SNP	C	T	c.880C>T	p.Arg294Trp	p.R294W	NM_020894.2	154	150	4	121	121	0	Subclonal
124	OTOP1	chr4	4190576	4190576	Missense_Mutation	SNP	C	G	c.1793G>C	p.Arg598Pro	p.R598P	NM_177998.1	67	61	6	37	37	0	Subclonal
124	OTOP1	chr4	4190577	4190577	Missense_Mutation	SNP	G	C	c.1792C>G	p.Arg598Gly	p.R598G	NM_177998.1	68	62	6	38	38	0	Subclonal
124	CNGA1	chr4	47938974	47938974	Missense_Mutation	SNP	C	T	c.1537G>A	p.Gly513Arg	p.G513R	NM_000087.3	234	228	6	110	110	0	Subclonal
124	ZDHHC11	chr5	814918	814918	Splice_Region	SNP	G	T	c.1147-8C>A			NM_024786.2	303	278	24	180	180	0	Subclonal
124	DNAH5	chr5	13868002	13868002	Missense_Mutation	SNP	G	A	c.3934C>T	p.Arg1312Cys	p.R1312C	NM_001369.2	141	127	14	71	71	0	Subclonal
124	TNPO1	chr5	72112585	72112585	Splice_Region	SNP	T	C	c.15+6T>C			NM_002270.3	92	80	12	29	29	0	Subclonal
124	OTP	chr5	76926337	76926337	Missense_Mutation	SNP	C	T	c.730G>A	p.Gly244Ser	p.G244S	NM_032109.2	88	84	4	70	70	0	Subclonal
124	MATR3	chr5	138650401	138650401	Missense_Mutation	SNP	G	A	c.950G>A	p.Arg317His	p.R317H	NM_001194954.1	159	146	13	57	57	0	Subclonal
124	GLTSCR1L	chr6	42796909	42796909	Missense_Mutation	SNP	G	A	c.838G>A	p.Val280Ile	p.V280I	NM_015349.1	129	123	6	73	73	0	Subclonal
124	KHDC1L	chr6	73933544	73933544	Missense_Mutation	SNP	C	T	c.314G>A	p.Arg105His	p.R105H	NM_001126063.2	183	178	5	116	116	0	Subclonal
124	SLC22A3	chr6	160858175	160858175	Missense_Mutation	SNP	G	A	c.1220G>A	p.Arg407His	p.R407H	NM_021977.3	260	253	7	129	129	0	Subclonal
124	CARD11	chr7	2969662	2969662	Nonsense_Mutation	SNP	G	T	c.1617C>A	p.Cys539Ter	p.C539*	NM_032415.5	445	408	37	227	227	0	Subclonal
124	NPC1L1	chr7	44580849	44580849	Missense_Mutation	SNP	C	T	c.10G>A	p.Ala4Thr	p.A4T	NM_013389.2	209	185	24	111	111	0	Subclonal
124	ZNF479	chr7	57193730	57193730	Missense_Mutation	SNP	T	C	c.257A>G	p.His86Arg	p.H86R	NM_033273.2	31	24	7	23	23	0	Subclonal
124	CNPY4	chr7	99720494	99720494	Missense_Mutation	SNP	G	A	c.430G>A	p.Glu144Lys	p.E144K	NM_152755.1	526	467	59	297	297	0	Subclonal
124	NRCAM	chr7	107823138	107823138	Splice_Site	SNP	C	T	c.2530+1G>A		p.X844_splice	NM_001037132.2	147	141	6	88	88	0	Subclonal
124	LRRC61	chr7	150034083	150034083	Missense_Mutation	SNP	G	T	c.133G>T	p.Asp45Tyr	p.D45Y	NM_001142928.1	708	634	74	327	327	0	Subclonal
124	CLN8	chr8	1719404	1719404	Missense_Mutation	SNP	G	T	c.184G>T	p.Val62Phe	p.V62F	NM_018941.3	482	471	11	134	134	0	Subclonal
124	MVB12B	chr9	129265486	129265486	Missense_Mutation	SNP	G	A	c.904G>A	p.Ala302Thr	p.A302T	NM_033446.2	301	294	7	129	129	0	Subclonal
124	PRRC2B	chr9	134350844	134350844	Missense_Mutation	SNP	C	T	c.3328C>T	p.Arg1110Trp	p.R1110W	NM_013318.3	511	498	13	177	177	0	Subclonal
124	ANK3	chr10	61967994	61967994	Splice_Region	SNP	G	A	c.997-3C>T			NM_020987.3	224	218	6	141	141	0	Subclonal
124	ZSWIM8	chr10	75551856	75551856	Missense_Mutation	SNP	G	A	c.1559G>A	p.Arg520His	p.R520H	NM_001242487.1	276	270	6	151	151	0	Subclonal
124	PHRF1	chr11	607543	607543	Missense_Mutation	SNP	C	T	c.2087C>T	p.Ala696Val	p.A696V	NM_001286581.1	206	201	5	143	143	0	Subclonal
124	OR5F1	chr11	55761878	55761878	Missense_Mutation	SNP	G	A	c.224C>T	p.Thr75Ile	p.T75I	NM_003697.1	256	249	6	146	146	0	Subclonal
124	ATM	chr11	108202639	108202639	Missense_Mutation	SNP	C	T	c.7663C>T	p.His2555Tyr	p.H2555Y	NM_000051.3	174	157	17	59	59	0	Subclonal
124	KMT2D	chr12	49431178	49431178	Nonsense_Mutation	SNP	G	A	c.9961C>T	p.Arg3321Ter	p.R3321*	NM_003482.3	246	217	29	159	159	0	Clonal
124	CCDC168	chr13	103390773	103390773	Missense_Mutation	SNP	G	A	c.12274C>T	p.Pro4092Ser	p.P4092S	NM_001146197.1	203	178	25	68	68	0	Subclonal
124	PPP1R14D	chr15	41120637	41120637	Missense_Mutation	SNP	C	T	c.203G>A	p.Arg68His	p.R68H	NM_017726.7	218	212	6	124	124	0	Subclonal
124	TMEM202	chr15	72691039	72691039	Nonsense_Mutation	SNP	C	T	c.127C>T	p.Gln43Ter	p.Q43*	NM_001080462.1	524	479	45	276	276	0	Subclonal
124	LOC101927594	chr15	102304183	102304183	Missense_Mutation	SNP	C	A	c.1515C>A	p.Asn505Lys	p.N505K	XM_005255005.1	11	5	6	8	8	0	Subclonal
124	LOC101927594	chr15	102304189	102304189	Missense_Mutation	SNP	C	A	c.1521C>A	p.His507Gln	p.H507Q	XM_005255005.1	10	6	4	11	11	0	Subclonal
124	CACNA1H	chr16	1259320	1259320	Missense_Mutation	SNP	G	A	c.3652G>A	p.Asp1218Asn	p.D1218N	NM_021098.2	301	281	20	239	239	0	Subclonal
124	TBL3	chr16	2026225	2026225	Missense_Mutation	SNP	G	A	c.1202G>A	p.Arg401His	p.R401H	NM_006453.2	316	309	7	203	203	0	Subclonal
124	GDPD3	chr16	30124720	30124720	Missense_Mutation	SNP	T	C	c.80A>G	p.His27Arg	p.H27R	NM_024307.2	254	224	30	87	87	0	Clonal
124	DNAH2	chr17	7691426	7691426	Missense_Mutation	SNP	G	A	c.6764G>A	p.Arg2255His	p.R2255H	NM_020877.3	241	236	5	168	168	0	Subclonal
124	WFIKKN2	chr17	48917611	48917611	Missense_Mutation	SNP	C	T	c.962C>T	p.Thr321Met	p.T321M	NM_175575.5	267	236	31	144	144	0	Subclonal
124	ACE	chr17	61561711	61561711	Missense_Mutation	SNP	C	T	c.1730C>T	p.Ser577Phe	p.S577F	NM_000789.3	180	175	5	106	106	0	Subclonal
124	HCN2	chr19	603656	603656	Missense_Mutation	SNP	G	A	c.745G>A	p.Val249Met	p.V249M	NM_001194.3	279	273	6	206	206	0	Subclonal
124	SUGP1	chr19	19427306	19427306	Missense_Mutation	SNP	C	T	c.131G>A	p.Arg44Gln	p.R44Q	NM_172231.3	148	142	6	80	80	0	Subclonal
124	TSKS	chr19	50250638	50250638	Splice_Region	SNP	G	A	c.663+8C>T			NM_021733.1	171	154	17	119	119	0	Subclonal
124	SIGLEC5	chr19	52129359	52129359	Missense_Mutation	SNP	C	T	c.1390G>A	p.Ala464Thr	p.A464T	NM_003830.3	125	121	4	99	99	0	Subclonal
124	LAMA5	chr20	60898880	60898880	Missense_Mutation	SNP	C	T	c.5801G>A	p.Arg1934His	p.R1934H	NM_005560.4	104	99	5	68	68	0	Subclonal
124	LZTR1	chr22	21348519	21348519	Nonsense_Mutation	SNP	C	T	c.1576C>T	p.Gln526Ter	p.Q526*	NM_006767.3	139	133	6	73	73	0	Subclonal
124	GGT1	chr22	25023893	25023893	Missense_Mutation	SNP	G	A	c.1283G>A	p.Ser428Asn	p.S428N	NM_001288833.1	82	75	7	49	49	0	Subclonal
124	NF2	chr22	30032846	30032846	Nonsense_Mutation	SNP	G	A	c.221G>A	p.Trp74Ter	p.W74*	NM_000268.3	317	283	34	156	156	0	Subclonal
124	PQBP1	chrX	48759747	48759747	Missense_Mutation	SNP	G	A	c.530G>A	p.Arg177His	p.R177H	NM_001032381.1	307	300	7	171	171	0	NA
124	TAF1	chrX	70598816	70598816	Missense_Mutation	SNP	C	T	c.1292C>T	p.Ala431Val	p.A431V	NM_138923.3	243	236	7	155	155	0	NA
124	PCDH11X	chrX	91134210	91134210	Missense_Mutation	SNP	G	A	c.2971G>A	p.Val991Ile	p.V991I	NM_032968.4	257	251	6	145	145	0	NA
124	FAM58A	chrX	152861628	152861628	Missense_Mutation	SNP	G	A	c.127C>T	p.Arg44Trp	p.R44W	NM_152274.4	187	182	5	112	112	0	NA
067	BBS5	chr2	170336081	170336088	Frame_Shift_Del	DEL	GCTTTGGG	-	c.18_25del	p.Leu7GlyfsTer23	p.L7Gfs*23	NM_152384.2	611	482	129	337	337	0	Subclonal
067	CTNNB1	chr3	41275251	41275261	Frame_Shift_Del	DEL	AGCCGACACCA	-	c.1419_1429del	p.Ser473ArgfsTer20	p.S473Rfs*20	NM_001098209.1	532	467	65	387	387	0	Subclonal
067	CTNNB1	chr3	41277958	41277959	Frame_Shift_Ins	INS	-	A	c.1923dup	p.Glu642ArgfsTer6	p.E642Rfs*6	NM_001098209.1	137	112	25	122	122	0	Subclonal
067	APEH	chr3	49720025	49720053	Frame_Shift_Del	DEL	ATGTGGCCCTTATGGGTGGTTCCCATGGT	-	c.1739_1767del	p.His580ArgfsTer35	p.H580Rfs*35	NM_001640.3	185	117	68	209	209	0	Clonal
067	BAP1	chr3	52436836	52436851	Frame_Shift_Del	DEL	CCTCATAGTTTGCAAT	-	c.1927_1942del	p.Ile643ArgfsTer7	p.I643Rfs*7	NM_004656.3	126	91	34	157	156	0	Subclonal
067	HRASLS2	chr11	63326098	63326098	Frame_Shift_Del	DEL	C	-	c.153del	p.Ser52LeufsTer3	p.S52Lfs*3	NM_017878.1	486	363	123	155	155	0	Clonal
067	SCNN1D	chr1	1221477	1221477	Missense_Mutation	SNP	G	A	c.730G>A	p.Gly244Arg	p.G244R	NM_001130413.3	152	148	4	164	164	0	Subclonal
067	ATAD3A	chr1	1455924	1455924	Splice_Region	SNP	G	A	c.825-4G>A			NM_018188.3	190	186	4	182	182	0	Subclonal
067	MEGF6	chr1	3413291	3413291	Missense_Mutation	SNP	C	T	c.3670G>A	p.Gly1224Arg	p.G1224R	NM_001409.3	62	58	4	71	71	0	Subclonal
067	AJAP1	chr1	4771953	4771953	Splice_Region	SNP	C	T	c.30-7C>T			NM_001042478.1	80	76	4	67	67	0	Subclonal
067	TNFRSF25	chr1	6524629	6524629	Missense_Mutation	SNP	C	T	c.446G>A	p.Arg149His	p.R149H	NM_003790.2	195	190	5	206	206	0	Subclonal
067	NBPF1	chr1	16914275	16914275	Missense_Mutation	SNP	C	A	c.511G>T	p.Asp171Tyr	p.D171Y	NM_017940.4	280	274	6	130	130	0	Subclonal
067	ATP13A2	chr1	17331230	17331230	Missense_Mutation	SNP	G	A	c.434C>T	p.Thr145Met	p.T145M	NM_022089.3	199	194	5	122	122	0	Subclonal
067	PADI2	chr1	17413176	17413176	Missense_Mutation	SNP	C	T	c.674G>A	p.Arg225His	p.R225H	NM_007365.2	253	245	8	254	254	0	Subclonal
067	RAP1GAP	chr1	21924889	21924889	Splice_Region	SNP	G	A	c.1879+4C>T			NM_002885.2	60	56	4	53	53	0	Subclonal
067	GRHL3	chr1	24661189	24661189	Missense_Mutation	SNP	G	A	c.259G>A	p.Gly87Arg	p.G87R	NM_198174.2	179	174	5	141	141	0	Subclonal
067	AHDC1	chr1	27878091	27878091	Missense_Mutation	SNP	C	T	c.536G>A	p.Ser179Asn	p.S179N	NM_001029882.3	101	97	4	109	109	0	Subclonal
067	PSMB2	chr1	36074865	36074865	Missense_Mutation	SNP	C	T	c.430G>A	p.Asp144Asn	p.D144N	NM_002794.4	260	254	6	139	139	0	Subclonal
067	PTCH2	chr1	45293311	45293311	Missense_Mutation	SNP	C	T	c.2134G>A	p.Ala712Thr	p.A712T	NM_003738.4	118	112	6	85	85	0	Subclonal
067	MAST2	chr1	46491361	46491361	Missense_Mutation	SNP	C	T	c.1793C>T	p.Ala598Val	p.A598V	NM_015112.2	147	142	5	145	145	0	Subclonal
067	LRRC41	chr1	46746196	46746196	Missense_Mutation	SNP	C	T	c.1793G>A	p.Arg598Gln	p.R598Q	NM_006369.4	145	140	5	103	103	0	Subclonal
067	RBMXL1	chr1	89449434	89449434	Missense_Mutation	SNP	T	C	c.76A>G	p.Thr26Ala	p.T26A	NM_001162536.2	129	112	17	69	67	2	Subclonal
067	LRRC39	chr1	100620727	100620727	Missense_Mutation	SNP	C	T	c.692G>A	p.Arg231Gln	p.R231Q	NM_001256386.1	36	32	4	35	35	0	Subclonal
067	AMPD2	chr1	110167964	110167964	Missense_Mutation	SNP	C	T	c.293C>T	p.Ala98Val	p.A98V	NM_001257360.1	101	96	5	80	80	0	Subclonal
067	SLC6A17	chr1	110709618	110709618	Missense_Mutation	SNP	G	A	c.67G>A	p.Asp23Asn	p.D23N	NM_001010898.2	153	148	5	164	164	0	Subclonal
067	CD2	chr1	117307219	117307219	Missense_Mutation	SNP	C	T	c.727C>T	p.Arg243Trp	p.R243W	NM_001767.3	96	79	17	57	57	0	Subclonal
067	NBPF9	chr1	144813815	144813815	Missense_Mutation	SNP	A	G	c.289A>G	p.Gln97Arg	p.Q97R	NM_001037675.3	23	14	9	14	14	0	Clonal
067	NBPF14	chr1	148022984	148022984	Missense_Mutation	SNP	T	C	c.508A>G	p.Thr170Ala	p.T170A	XM_005272988.1	105	97	8	70	70	0	Subclonal
067	NBPF14	chr1	148025763	148025763	Splice_Region	SNP	G	A	c.69C>T	p.Leu23%3D	p.L23%3D	XM_005272988.1	66	55	11	37	36	1	Subclonal
067	FLG	chr1	152283076	152283076	Missense_Mutation	SNP	C	T	c.4286G>A	p.Gly1429Asp	p.G1429D	NM_002016.1	154	150	4	165	165	0	Subclonal
067	DENND4B	chr1	153913385	153913385	Missense_Mutation	SNP	C	T	c.1321G>A	p.Val441Ile	p.V441I	NM_014856.2	79	75	4	63	63	0	Subclonal
067	PEAR1	chr1	156878629	156878629	Splice_Region	SNP	G	A	c.1290+8G>A			NM_001080471.1	127	122	5	109	109	0	Subclonal
067	VASH2	chr1	213146178	213146178	Missense_Mutation	SNP	G	A	c.754G>A	p.Val252Ile	p.V252I	NM_001301056.1	181	176	5	157	157	0	Subclonal
067	ITPKB	chr1	226924015	226924015	Missense_Mutation	SNP	G	A	c.1145C>T	p.Pro382Leu	p.P382L	NM_002221.3	154	150	4	122	122	0	Subclonal
067	GUK1	chr1	228333319	228333319	Missense_Mutation	SNP	G	A	c.106G>A	p.Val36Met	p.V36M	NM_000858.5	304	297	7	191	191	0	Subclonal
067	APOB	chr2	21229221	21229221	Missense_Mutation	SNP	G	A	c.10519C>T	p.Arg3507Trp	p.R3507W	NM_000384.2	148	143	5	132	132	0	Subclonal
067	EFR3B	chr2	25315975	25315975	Missense_Mutation	SNP	G	A	c.188G>A	p.Arg63His	p.R63H	NM_014971.1	179	174	5	115	115	0	Subclonal
067	SLC5A6	chr2	27427360	27427360	Missense_Mutation	SNP	C	T	c.974G>A	p.Ser325Asn	p.S325N	NM_021095.2	186	182	4	154	154	0	Subclonal
067	PNO1	chr2	68385203	68385203	Missense_Mutation	SNP	G	A	c.137G>A	p.Arg46His	p.R46H	NM_020143.2	374	364	10	192	192	0	Subclonal
067	GPAT2	chr2	96688929	96688929	Missense_Mutation	SNP	G	A	c.2074C>T	p.Arg692Cys	p.R692C	NM_207328.2	46	42	4	78	78	0	Subclonal
067	NCKAP5	chr2	133618166	133618166	Missense_Mutation	SNP	C	T	c.706G>A	p.Val236Met	p.V236M	NM_207363.2	124	119	5	93	93	0	Subclonal
067	RPRM	chr2	154335024	154335024	Missense_Mutation	SNP	C	T	c.56G>A	p.Ser19Asn	p.S19N	NM_019845.2	296	289	7	203	203	0	Subclonal
067	TTN	chr2	179476483	179476483	Splice_Site	SNP	A	T	c.45628+2T>A		p.X15210_splice	NM_001256850.1	225	172	53	142	142	0	Subclonal
067	PLCL1	chr2	198948683	198948683	Missense_Mutation	SNP	C	T	c.442C>T	p.Pro148Ser	p.P148S	NM_006226.3	188	184	4	148	148	0	Subclonal
067	ZNF142	chr2	219508181	219508181	Missense_Mutation	SNP	G	A	c.3058C>T	p.Arg1020Cys	p.R1020C	NM_001105537.2	76	72	4	81	81	0	Subclonal
067	CCDC108	chr2	219875522	219875522	Splice_Region	SNP	C	T	c.4149+5G>A			NM_194302.3	135	131	4	106	106	0	Subclonal
067	ALPP	chr2	233246320	233246320	Nonsense_Mutation	SNP	C	T	c.1423C>T	p.Gln475Ter	p.Q475*	NM_001632.4	156	152	4	248	248	0	Subclonal
067	GIGYF2	chr2	233721529	233721529	Nonsense_Mutation	SNP	C	T	c.3859C>T	p.Arg1287Ter	p.R1287*	NM_001103146.1	266	258	7	128	128	0	Subclonal
067	GBX2	chr2	237074978	237074978	Missense_Mutation	SNP	G	A	c.626C>T	p.Ser209Leu	p.S209L	NM_001485.3	283	277	6	156	156	0	Subclonal
067	C3orf20	chr3	14724273	14724273	Missense_Mutation	SNP	C	T	c.53C>T	p.Ala18Val	p.A18V	NM_032137.4	185	180	5	126	126	0	Subclonal
067	FBXL2	chr3	33414847	33414847	Missense_Mutation	SNP	G	C	c.455G>C	p.Ser152Thr	p.S152T	NM_012157.3	267	198	69	124	124	0	Clonal
067	FBXL2	chr3	33414849	33414849	Splice_Site	SNP	T	G	c.455+2T>G		p.X152_splice	NM_012157.3	272	204	68	128	128	0	Clonal
067	GOLGA4	chr3	37323522	37323522	Missense_Mutation	SNP	C	T	c.236C>T	p.Pro79Leu	p.P79L	NM_002078.4	290	283	7	116	116	0	Subclonal
067	C3orf35	chr3	37476577	37476577	Missense_Mutation	SNP	C	T	c.469C>T	p.Pro157Ser	p.P157S	NM_178339.2	167	162	5	124	124	0	Subclonal
067	XIRP1	chr3	39228427	39228427	Missense_Mutation	SNP	C	T	c.2510G>A	p.Arg837Gln	p.R837Q	NM_194293.2	159	154	5	155	155	0	Subclonal
067	SETD2	chr3	47103828	47103828	Nonsense_Mutation	SNP	G	A	c.6118C>T	p.Arg2040Ter	p.R2040*	NM_014159.6	239	205	34	101	101	0	Subclonal
067	USP19	chr3	49149390	49149390	Missense_Mutation	SNP	G	A	c.2548C>T	p.Arg850Cys	p.R850C	NM_006677.2	348	341	7	305	305	0	Subclonal
067	BSN	chr3	49690795	49690795	Missense_Mutation	SNP	G	A	c.3806G>A	p.Arg1269His	p.R1269H	NM_003458.3	130	125	5	268	268	0	Subclonal
067	APEH	chr3	49720021	49720021	Missense_Mutation	SNP	A	C	c.1735A>C	p.Ser579Arg	p.S579R	NM_001640.3	174	106	66	184	184	0	Clonal
067	MST1R	chr3	49928055	49928055	Missense_Mutation	SNP	C	T	c.3526G>A	p.Ala1176Thr	p.A1176T	NM_001244937.1	156	150	6	159	159	0	Subclonal
067	SOX14	chr3	137484272	137484272	Missense_Mutation	SNP	G	A	c.646G>A	p.Val216Ile	p.V216I	NM_004189.3	79	75	4	107	107	0	Subclonal
067	MECOM	chr3	168834483	168834483	Missense_Mutation	SNP	G	A	c.613C>T	p.Arg205Cys	p.R205C	NM_001105078.3	187	182	5	144	144	0	Subclonal
067	LAMP3	chr3	182870252	182870252	Missense_Mutation	SNP	C	T	c.799G>A	p.Ala267Thr	p.A267T	NM_014398.3	121	117	4	102	102	0	Subclonal
067	RTP2	chr3	187416533	187416533	Missense_Mutation	SNP	C	T	c.431G>A	p.Arg144His	p.R144H	NM_001004312.2	181	176	5	131	131	0	Subclonal
067	EVC2	chr4	5578082	5578082	Missense_Mutation	SNP	C	T	c.3157G>A	p.Asp1053Asn	p.D1053N	NM_147127.4	102	98	4	90	90	0	Subclonal
067	UGT2B11	chr4	70066306	70066306	Missense_Mutation	SNP	T	C	c.1442A>G	p.His481Arg	p.H481R	NM_001073.1	151	141	10	86	86	0	Subclonal
067	UGT2B11	chr4	70066376	70066376	Missense_Mutation	SNP	C	G	c.1372G>C	p.Asp458His	p.D458H	NM_001073.1	116	106	10	57	57	0	Subclonal
067	GRID2	chr4	94693318	94693318	Missense_Mutation	SNP	C	T	c.2693C>T	p.Ser898Leu	p.S898L	NM_001510.3	261	254	7	142	142	0	Subclonal
067	PDHA2	chr4	96761444	96761444	Missense_Mutation	SNP	C	T	c.143C>T	p.Pro48Leu	p.P48L	NM_005390.4	182	175	7	145	145	0	Subclonal
067	SLC6A19	chr5	1216780	1216780	Missense_Mutation	SNP	G	T	c.995G>T	p.Arg332Leu	p.R332L	NM_001003841.2	244	186	58	287	287	0	Subclonal
067	PDZD2	chr5	32089282	32089282	Missense_Mutation	SNP	G	A	c.5728G>A	p.Gly1910Arg	p.G1910R	NM_178140.2	168	163	5	179	179	0	Subclonal
067	HCN1	chr5	45262378	45262378	Missense_Mutation	SNP	G	A	c.2318C>T	p.Ala773Val	p.A773V	NM_021072.3	149	143	6	109	109	0	Subclonal
067	SNCAIP	chr5	121758652	121758652	Missense_Mutation	SNP	C	T	c.220C>T	p.Arg74Cys	p.R74C	NM_005460.3	298	291	7	151	151	0	Subclonal
067	SOWAHA	chr5	132149720	132149720	Missense_Mutation	SNP	G	A	c.407G>A	p.Gly136Asp	p.G136D	NM_175873.4	49	45	4	81	81	0	Subclonal
067	KDM3B	chr5	137721880	137721880	Splice_Site	SNP	G	A	c.15+1G>A		p.X5_splice	XM_005272019.1	262	256	6	175	175	0	Subclonal
067	PCDHGB1	chr5	140731311	140731311	Missense_Mutation	SNP	G	A	c.1484G>A	p.Arg495Gln	p.R495Q	NM_018922.2	159	154	5	161	161	0	Subclonal
067	FABP6	chr5	159659280	159659280	Splice_Region	SNP	G	A	c.243G>A	p.Lys81%3D	p.K81%3D	NM_001445.2	168	163	5	105	105	0	Subclonal
067	FLT4	chr5	180039606	180039606	Missense_Mutation	SNP	C	T	c.3437G>A	p.Arg1146His	p.R1146H	NM_182925.4	91	87	4	61	61	0	Subclonal
067	DSP	chr6	7580621	7580621	Nonsense_Mutation	SNP	C	T	c.4198C>T	p.Arg1400Ter	p.R1400*	NM_004415.2	189	184	5	78	78	0	Subclonal
067	STMND1	chr6	17129432	17129432	Missense_Mutation	SNP	G	T	c.501G>T	p.Lys167Asn	p.K167N	NM_001190766.1	37	33	4	29	29	0	Subclonal
067	KDM1B	chr6	18207675	18207675	Missense_Mutation	SNP	C	T	c.1010C>T	p.Ala337Val	p.A337V	NM_153042.3	189	184	5	124	124	0	Subclonal
067	GPLD1	chr6	24448185	24448185	Missense_Mutation	SNP	C	T	c.1598G>A	p.Gly533Asp	p.G533D	NM_001503.3	155	151	4	127	127	0	Subclonal
067	ZSCAN9	chr6	28200672	28200672	Nonsense_Mutation	SNP	C	T	c.901C>T	p.Arg301Ter	p.R301*	NM_001199480.1	212	205	7	112	112	0	Subclonal
067	GRM4	chr6	34004085	34004085	Missense_Mutation	SNP	G	A	c.1802C>T	p.Ala601Val	p.A601V	NM_000841.3	197	192	5	296	296	0	Subclonal
067	FKBP5	chr6	35544827	35544827	Missense_Mutation	SNP	G	A	c.1210C>T	p.Arg404Trp	p.R404W	NM_001145775.2	143	137	6	67	67	0	Subclonal
067	BRPF3	chr6	36182104	36182104	Missense_Mutation	SNP	G	A	c.2930G>A	p.Arg977Lys	p.R977K	NM_015695.2	274	268	6	162	162	0	Subclonal
067	PTCHD4	chr6	47846893	47846893	Missense_Mutation	SNP	C	T	c.1687G>A	p.Val563Ile	p.V563I	NM_001013732.3	169	164	5	178	178	0	Subclonal
067	RARS2	chr6	88226558	88226558	Missense_Mutation	SNP	G	A	c.1552C>T	p.Pro518Ser	p.P518S	NM_020320.3	72	68	4	72	72	0	Subclonal
067	PREP	chr6	105821374	105821374	Missense_Mutation	SNP	G	C	c.465C>G	p.Phe155Leu	p.F155L	NM_002726.4	134	65	69	99	99	0	Clonal
067	BCLAF1	chr6	136589425	136589425	Missense_Mutation	SNP	G	T	c.2272C>A	p.Pro758Thr	p.P758T	NM_014739.2	72	65	7	37	37	0	Subclonal
067	HECA	chr6	139487771	139487771	Missense_Mutation	SNP	G	A	c.622G>A	p.Glu208Lys	p.E208K	NM_016217.2	202	197	5	249	249	0	Subclonal
067	SYNJ2	chr6	158516863	158516863	Missense_Mutation	SNP	C	T	c.3958C>T	p.Pro1320Ser	p.P1320S	NM_003898.3	113	109	4	121	121	0	Subclonal
067	IGF2R	chr6	160467536	160467536	Missense_Mutation	SNP	C	T	c.1910C>T	p.Ser637Phe	p.S637F	NM_000876.2	59	55	4	50	50	0	Subclonal
067	FRMD1	chr6	168457878	168457878	Missense_Mutation	SNP	C	T	c.1549G>A	p.Gly517Ser	p.G517S	NM_024919.4	44	40	4	44	44	0	Subclonal
067	ELFN1	chr7	1786129	1786129	Missense_Mutation	SNP	G	A	c.1897G>A	p.Ala633Thr	p.A633T	NM_001128636.2	20	16	4	49	49	0	Subclonal
067	COL28A1	chr7	7413051	7413051	Missense_Mutation	SNP	G	A	c.2486C>T	p.Ala829Val	p.A829V	NM_001037763.2	124	86	38	94	94	0	Clonal
067	CALN1	chr7	71571136	71571136	Missense_Mutation	SNP	C	T	c.262G>A	p.Gly88Arg	p.G88R	NM_001017440.2	155	150	5	126	126	0	Subclonal
067	CCDC146	chr7	76891515	76891515	Missense_Mutation	SNP	G	C	c.1064G>C	p.Arg355Thr	p.R355T	NM_020879.2	112	88	24	63	63	0	Subclonal
067	GRM3	chr7	86394636	86394636	Nonsense_Mutation	SNP	C	T	c.175C>T	p.Arg59Ter	p.R59*	NM_000840.2	187	182	5	145	145	0	Subclonal
067	CALCR	chr7	93065452	93065452	Missense_Mutation	SNP	G	A	c.1063C>T	p.Arg355Trp	p.R355W	NM_001164737.1	139	134	5	129	129	0	Subclonal
067	CCDC71L	chr7	106300793	106300793	Missense_Mutation	SNP	C	T	c.550G>A	p.Ala184Thr	p.A184T	NM_175884.4	42	38	4	33	33	0	Subclonal
067	ATP6V0A4	chr7	138400629	138400629	Splice_Region	SNP	G	A	c.2140-3C>T			NM_020632.2	51	47	4	55	55	0	Subclonal
067	TBXAS1	chr7	139575455	139575455	Missense_Mutation	SNP	G	A	c.169G>A	p.Val57Ile	p.V57I	NM_001314028.1	215	209	6	105	105	0	Subclonal
067	DENND2A	chr7	140301546	140301546	Missense_Mutation	SNP	G	A	c.652C>T	p.His218Tyr	p.H218Y	NM_015689.3	186	181	5	142	142	0	Subclonal
067	KRBA1	chr7	149425767	149425767	Splice_Site	SNP	G	A	c.1627+1G>A		p.X543_splice	NM_032534.3	120	115	5	134	134	0	Subclonal
067	WDR86	chr7	151097249	151097249	Missense_Mutation	SNP	C	T	c.242G>A	p.Arg81Lys	p.R81K	NM_198285.2	159	155	4	149	149	0	Subclonal
067	CSMD1	chr8	3245034	3245034	Missense_Mutation	SNP	C	T	c.2764G>A	p.Ala922Thr	p.A922T	NM_033225.5	159	155	4	127	127	0	Subclonal
067	USP17L2	chr8	11995092	11995092	Missense_Mutation	SNP	G	A	c.1178C>T	p.Ala393Val	p.A393V	NM_201402.2	73	69	4	56	56	0	Subclonal
067	HR	chr8	21985042	21985042	Nonsense_Mutation	SNP	G	A	c.913C>T	p.Gln305Ter	p.Q305*	NM_005144.4	62	58	4	62	62	0	Subclonal
067	TEX15	chr8	30703854	30703854	Missense_Mutation	SNP	A	G	c.2680T>C	p.Cys894Arg	p.C894R	NM_031271.3	49	39	10	19	19	0	Subclonal
067	TCF24	chr8	67873763	67873763	Missense_Mutation	SNP	G	A	c.238C>T	p.Pro80Ser	p.P80S	NM_001193502.1	77	73	4	68	68	0	Subclonal
067	BAI1	chr8	143560728	143560728	Missense_Mutation	SNP	G	A	c.1606G>A	p.Val536Ile	p.V536I	NM_001702.2	68	46	22	61	61	0	Subclonal
067	BAI1	chr8	143623329	143623329	Missense_Mutation	SNP	G	A	c.3734G>A	p.Arg1245His	p.R1245H	NM_001702.2	78	74	4	122	122	0	NA
067	FAM83H	chr8	144809131	144809131	Missense_Mutation	SNP	G	A	c.2500C>T	p.Arg834Cys	p.R834C	NM_198488.3	39	35	4	59	59	0	Subclonal
067	PLEC	chr8	144995936	144995936	Missense_Mutation	SNP	G	A	c.8464C>T	p.Arg2822Trp	p.R2822W	NM_201380.3	74	70	4	158	158	0	Subclonal
067	FREM1	chr9	14801700	14801700	Missense_Mutation	SNP	T	C	c.3644A>G	p.His1215Arg	p.H1215R	NM_144966.5	296	221	75	244	244	0	Clonal
067	IFNA1	chr9	21440514	21440514	Missense_Mutation	SNP	C	T	c.8C>T	p.Ser3Leu	p.S3L	NM_024013.2	260	253	7	186	186	0	Subclonal
067	KIAA0368	chr9	114180258	114180258	Missense_Mutation	SNP	G	A	c.2122C>T	p.Arg708Cys	p.R708C	NM_001080398.1	310	303	7	140	140	0	Subclonal
067	FAM129B	chr9	130270167	130270167	Missense_Mutation	SNP	C	T	c.1633G>A	p.Val545Ile	p.V545I	NM_022833.3	130	126	4	102	102	0	Subclonal
067	CRAT	chr9	131857746	131857746	Missense_Mutation	SNP	G	A	c.1811C>T	p.Ala604Val	p.A604V	NM_000755.3	180	175	5	136	136	0	Subclonal
067	EXD3	chr9	140243570	140243570	Missense_Mutation	SNP	G	A	c.1822C>T	p.Pro608Ser	p.P608S	NM_017820.4	74	70	4	63	63	0	Subclonal
067	ANKRD30A	chr10	37505141	37505141	Missense_Mutation	SNP	G	A	c.2734G>A	p.Val912Ile	p.V912I	NM_052997.2	34	23	11	8	8	0	Subclonal
067	ANKRD30A	chr10	37505192	37505192	Missense_Mutation	SNP	C	T	c.2785C>T	p.Arg929Cys	p.R929C	NM_052997.2	38	25	13	8	8	0	Clonal
067	ZNF488	chr10	48370840	48370840	Missense_Mutation	SNP	C	T	c.308C>T	p.Thr103Met	p.T103M	NM_153034.2	153	148	5	166	166	0	Subclonal
067	SPOCK2	chr10	73822809	73822809	Missense_Mutation	SNP	G	A	c.1103C>T	p.Thr368Met	p.T368M	NM_001244950.1	179	174	5	139	139	0	Subclonal
067	CYP2C19	chr10	96612631	96612631	Missense_Mutation	SNP	C	T	c.1433C>T	p.Ser478Phe	p.S478F	NM_000769.2	121	116	5	90	90	0	Subclonal
067	DNTT	chr10	98084096	98084096	Missense_Mutation	SNP	G	A	c.824G>A	p.Ser275Asn	p.S275N	NM_004088.3	308	301	7	129	129	0	Subclonal
067	TMEM180	chr10	104235565	104235565	Missense_Mutation	SNP	G	A	c.1378G>A	p.Ala460Thr	p.A460T	NM_024789.3	259	208	51	125	125	0	Subclonal
067	ADRB1	chr10	115804003	115804003	Missense_Mutation	SNP	C	T	c.112C>T	p.Pro38Ser	p.P38S	NM_000684.2	34	30	4	61	61	0	Subclonal
067	IKZF5	chr10	124755540	124755540	Missense_Mutation	SNP	G	A	c.286C>T	p.Arg96Trp	p.R96W	NM_001271840.1	204	197	7	97	97	0	Subclonal
067	ODF3	chr11	197617	197617	Missense_Mutation	SNP	G	A	c.166G>A	p.Ala56Thr	p.A56T	NM_053280.4	158	153	5	141	141	0	Subclonal
067	MUC5B	chr11	1268579	1268579	Missense_Mutation	SNP	T	G	c.10469T>G	p.Val3490Gly	p.V3490G	NM_002458.2	21	15	6	18	18	0	Subclonal
067	MUC5B	chr11	1268608	1268608	Missense_Mutation	SNP	A	G	c.10498A>G	p.Ser3500Gly	p.S3500G	NM_002458.2	22	14	8	17	17	0	Subclonal
067	TRPM5	chr11	2427887	2427887	Splice_Region	SNP	G	A	c.3251+4C>T			NM_014555.3	154	148	6	122	122	0	Subclonal
067	TRIM68	chr11	4623483	4623483	Nonsense_Mutation	SNP	C	A	c.682G>T	p.Glu228Ter	p.E228*	NM_018073.7	73	66	7	28	28	0	Subclonal
067	ALX4	chr11	44297059	44297059	Missense_Mutation	SNP	C	T	c.616G>A	p.Asp206Asn	p.D206N	NM_021926.3	129	123	4	125	125	0	Subclonal
067	TP53I11	chr11	44959793	44959793	Missense_Mutation	SNP	C	T	c.94G>A	p.Gly32Arg	p.G32R	NM_001258320.1	169	165	4	137	137	0	Subclonal
067	SLC35C1	chr11	45827404	45827404	Missense_Mutation	SNP	G	A	c.52G>A	p.Gly18Arg	p.G18R	NM_018389.4	88	83	5	62	62	0	Subclonal
067	SLC15A3	chr11	60704707	60704707	Missense_Mutation	SNP	C	T	c.1730G>A	p.Ser577Asn	p.S577N	NM_016582.2	194	188	6	178	178	0	Subclonal
067	PLCB3	chr11	64025984	64025984	Missense_Mutation	SNP	G	A	c.1052G>A	p.Arg351His	p.R351H	NM_000932.2	151	145	6	96	96	0	Subclonal
067	CCDC88B	chr11	64108650	64108650	Missense_Mutation	SNP	G	A	c.388G>A	p.Glu130Lys	p.E130K	NM_032251.5	71	67	4	74	74	0	Subclonal
067	SHANK2	chr11	70333134	70333134	Missense_Mutation	SNP	G	A	c.3118C>T	p.Pro1040Ser	p.P1040S	NM_012309.3	78	74	4	85	85	0	Subclonal
067	SHANK2	chr11	70666675	70666675	Missense_Mutation	SNP	G	A	c.1141C>T	p.Arg381Cys	p.R381C	NM_012309.3	56	52	4	61	61	0	Subclonal
067	ARAP1	chr11	72398547	72398547	Nonsense_Mutation	SNP	C	T	c.4122G>A	p.Trp1374Ter	p.W1374*	NM_001040118.2	270	264	6	151	151	0	Subclonal
067	TENM4	chr11	78449598	78449598	Missense_Mutation	SNP	C	T	c.2774G>A	p.Arg925His	p.R925H	NM_001098816.2	195	188	7	103	103	0	Subclonal
067	OR8D1	chr11	124179896	124179896	Missense_Mutation	SNP	G	T	c.767C>A	p.Thr256Asn	p.T256N	NM_001002917.1	235	161	74	189	189	0	Subclonal
067	OPCML	chr11	132306087	132306087	Missense_Mutation	SNP	C	T	c.830G>A	p.Arg277His	p.R277H	NM_002545.3	199	193	6	119	119	0	Subclonal
067	TSPAN9	chr12	3387586	3387586	Splice_Site	SNP	G	A	c.64-1G>A		p.X22_splice	NM_001168320.1	70	66	4	68	68	0	Subclonal
067	VWF	chr12	6091110	6091110	Missense_Mutation	SNP	G	A	c.7129C>T	p.Pro2377Ser	p.P2377S	NM_000552.3	115	109	6	96	96	0	Subclonal
067	PDE3A	chr12	20522973	20522973	Missense_Mutation	SNP	C	T	c.755C>T	p.Ala252Val	p.A252V	NM_000921.4	91	87	4	88	88	0	Subclonal
067	H1FNT	chr12	48723108	48723108	Missense_Mutation	SNP	C	T	c.34C>T	p.Arg12Trp	p.R12W	NM_181788.1	153	147	6	118	118	0	Subclonal
067	KMT2D	chr12	49431334	49431334	Nonsense_Mutation	SNP	G	A	c.9805C>T	p.Gln3269Ter	p.Q3269*	NM_003482.3	114	110	4	108	108	0	Subclonal
067	KMT2D	chr12	49431379	49431379	Missense_Mutation	SNP	C	T	c.9760G>A	p.Glu3254Lys	p.E3254K	NM_003482.3	113	109	4	111	111	0	Subclonal
067	KRT1	chr12	53071448	53071448	Missense_Mutation	SNP	C	T	c.949G>A	p.Ala317Thr	p.A317T	NM_006121.3	206	197	9	133	133	0	Subclonal
067	TENC1	chr12	53453577	53453577	Missense_Mutation	SNP	G	A	c.2152G>A	p.Ala718Thr	p.A718T	NM_170754.2	93	88	5	105	105	0	Subclonal
067	PLBD2	chr12	113796589	113796589	Missense_Mutation	SNP	C	T	c.184C>T	p.Arg62Cys	p.R62C	NM_173542.3	66	62	4	56	56	0	Subclonal
067	NOS1	chr12	117696205	117696205	Missense_Mutation	SNP	C	G	c.2528G>C	p.Arg843Thr	p.R843T	NM_000620.4	75	50	25	73	73	0	Subclonal
067	SETD1B	chr12	122248409	122248409	Missense_Mutation	SNP	C	T	c.1558C>T	p.Pro520Ser	p.P520S	NM_015048.1	138	132	6	93	93	0	Subclonal
067	HIP1R	chr12	123340636	123340636	Missense_Mutation	SNP	G	A	c.1238G>A	p.Arg413His	p.R413H	NM_003959.2	65	61	4	127	127	0	Subclonal
067	DDX51	chr12	132626102	132626102	Missense_Mutation	SNP	G	A	c.1045C>T	p.Arg349Cys	p.R349C	NM_175066.3	194	189	5	148	148	0	Subclonal
067	ATP7B	chr13	52539037	52539037	Missense_Mutation	SNP	C	T	c.1840G>A	p.Gly614Ser	p.G614S	NM_000053.3	272	266	6	223	223	0	Subclonal
067	DOCK9	chr13	99476654	99476654	Missense_Mutation	SNP	C	T	c.5131G>A	p.Glu1711Lys	p.E1711K	NM_015296.2	167	162	5	146	146	0	Subclonal
067	TRAV19	chr14	22476282	22476282	Missense_Mutation	SNP	G	A	c.212G>A	p.Arg71Gln	p.R71Q	NC_000014.8:TRAV19:u_t_1	290	190	100	133	133	0	Clonal
067	ADCY4	chr14	24801837	24801837	Missense_Mutation	SNP	C	T	c.410G>A	p.Gly137Asp	p.G137D	NM_001198568.1	78	74	4	62	62	0	Subclonal
067	CTSG	chr14	25043681	25043681	Nonsense_Mutation	SNP	G	A	c.364C>T	p.Arg122Ter	p.R122*	NM_001911.2	143	139	4	111	111	0	Subclonal
067	TMEM30B	chr14	61747628	61747628	Missense_Mutation	SNP	C	T	c.238G>A	p.Ala80Thr	p.A80T	NM_001017970.2	74	70	4	130	130	0	Subclonal
067	PAPLN	chr14	73726261	73726261	Splice_Region	SNP	C	T	c.1904+8C>T			NM_173462.3	101	96	5	79	79	0	Subclonal
067	DNAL1	chr14	74121546	74121546	Splice_Region	SNP	A	T	c.4-4A>T			NM_031427.3	65	57	7	26	26	0	Subclonal
067	TCL1B	chr14	96152931	96152931	Missense_Mutation	SNP	C	T	c.127C>T	p.Arg43Cys	p.R43C	NM_004918.3	135	130	5	112	112	0	Subclonal
067	DEGS2	chr14	100615579	100615579	Missense_Mutation	SNP	C	T	c.551G>A	p.Arg184His	p.R184H	NM_206918.2	173	168	5	228	228	0	Subclonal
067	TECPR2	chr14	102963978	102963978	Missense_Mutation	SNP	C	T	c.4003C>T	p.Arg1335Trp	p.R1335W	NM_014844.3	101	97	4	154	154	0	Subclonal
067	AMN	chr14	103395468	103395468	Missense_Mutation	SNP	G	A	c.524G>A	p.Arg175His	p.R175H	NM_030943.3	76	72	4	85	85	0	Subclonal
067	TM6SF1	chr15	83781616	83781616	Missense_Mutation	SNP	G	A	c.160G>A	p.Val54Ile	p.V54I	NM_023003.3	159	154	5	107	107	0	Subclonal
067	ANPEP	chr15	90336268	90336268	Splice_Region	SNP	G	A	c.2247C>T	p.Asp749%3D	p.D749%3D	NM_001150.2	233	225	8	166	166	0	Subclonal
067	BLM	chr15	91312750	91312750	Missense_Mutation	SNP	C	T	c.2489C>T	p.Thr830Met	p.T830M	NM_000057.3	151	146	5	99	99	0	Subclonal
067	LOC101927662	chr15	102299958	102299958	Missense_Mutation	SNP	C	G	c.1063C>G	p.Leu355Val	p.L355V	XM_005255007.1	283	257	26	141	138	3	Subclonal
067	LOC101927662	chr15	102300010	102300010	Missense_Mutation	SNP	C	T	c.1115C>T	p.Ser372Leu	p.S372L	XM_005255007.1	159	140	19	78	76	2	Subclonal
067	LOC101927594	chr15	102303197	102303197	Missense_Mutation	SNP	T	G	c.529T>G	p.Ser177Ala	p.S177A	XM_005255005.1	83	77	6	67	67	0	Subclonal
067	LOC101927594	chr15	102304374	102304374	Missense_Mutation	SNP	G	A	c.1706G>A	p.Arg569His	p.R569H	XM_005255005.1	99	88	11	75	73	2	Subclonal
067	SSTR5	chr16	1129500	1129500	Missense_Mutation	SNP	T	C	c.632T>C	p.Phe211Ser	p.F211S	NM_001053.3	76	72	4	58	58	0	Subclonal
067	CACNA1H	chr16	1254153	1254153	Missense_Mutation	SNP	G	A	c.2146G>A	p.Gly716Ser	p.G716S	NM_021098.2	170	166	4	214	214	0	Subclonal
067	IFT140	chr16	1573641	1573641	Nonsense_Mutation	SNP	G	A	c.3331C>T	p.Gln1111Ter	p.Q1111*	NM_014714.3	115	111	4	146	146	0	Subclonal
067	TBL3	chr16	2028171	2028171	Missense_Mutation	SNP	C	T	c.2084C>T	p.Ala695Val	p.A695V	NM_006453.2	195	190	5	208	208	0	Subclonal
067	PKMYT1	chr16	3025632	3025632	Missense_Mutation	SNP	G	A	c.560C>T	p.Thr187Met	p.T187M	NM_004203.4	73	69	4	82	82	0	Subclonal
067	SLX4	chr16	3632588	3632588	Missense_Mutation	SNP	C	T	c.5260G>A	p.Glu1754Lys	p.E1754K	NM_032444.2	165	160	5	134	134	0	Subclonal
067	NPIPB5	chr16	22545865	22545865	Missense_Mutation	SNP	G	C	c.1561G>C	p.Ala521Pro	p.A521P	NM_001135865.1	204	175	29	67	64	3	Subclonal
067	CLN3	chr16	28497956	28497956	Missense_Mutation	SNP	C	T	c.476G>A	p.Ser159Asn	p.S159N	NM_000086.2	233	228	5	227	227	0	Subclonal
067	KAT8	chr16	31142102	31142102	Missense_Mutation	SNP	G	A	c.1193G>A	p.Ser398Asn	p.S398N	NM_032188.2	282	275	7	129	129	0	Subclonal
067	RPGRIP1L	chr16	53639396	53639396	Missense_Mutation	SNP	C	T	c.3592G>A	p.Asp1198Asn	p.D1198N	NM_001127897.1	255	247	8	195	195	0	Subclonal
067	CLEC18C	chr16	70211379	70211379	Missense_Mutation	SNP	C	T	c.452C>T	p.Thr151Met	p.T151M	NM_173619.3	205	197	8	166	166	0	Subclonal
067	IL34	chr16	70690933	70690933	Missense_Mutation	SNP	C	T	c.311C>T	p.Ser104Leu	p.S104L	NM_001172772.1	134	130	4	111	111	0	Subclonal
067	ZNF821	chr16	71901904	71901904	Missense_Mutation	SNP	C	T	c.77G>A	p.Arg26His	p.R26H	NM_001201552.1	174	168	6	90	90	0	Subclonal
067	CLEC18B	chr16	74451961	74451961	Missense_Mutation	SNP	G	A	c.452C>T	p.Thr151Met	p.T151M	NM_001011880.2	263	248	15	234	230	4	Subclonal
067	ATP2C2	chr16	84472824	84472824	Missense_Mutation	SNP	C	A	c.1039C>A	p.Leu347Met	p.L347M	NM_001286527.2	79	75	4	81	81	0	Subclonal
067	PABPN1L	chr16	88931503	88931503	Missense_Mutation	SNP	C	T	c.493G>A	p.Ala165Thr	p.A165T	NM_001080487.2	63	59	4	54	54	0	Subclonal
067	SCARF1	chr17	1538794	1538794	Missense_Mutation	SNP	C	T	c.1751G>A	p.Arg584Gln	p.R584Q	NM_003693.3	177	172	5	106	106	0	Subclonal
067	P2RX5	chr17	3592842	3592842	Nonsense_Mutation	SNP	G	A	c.697C>T	p.Arg233Ter	p.R233*	NM_002561.3	219	210	9	209	209	0	Subclonal
067	ALOX15	chr17	4536516	4536516	Missense_Mutation	SNP	G	A	c.1343C>T	p.Ala448Val	p.A448V	NM_001140.3	366	357	9	202	202	0	Subclonal
067	USP6	chr17	5045437	5045437	Splice_Site	SNP	G	A	c.1712+1G>A		p.X571_splice	NM_004505.3	169	164	5	113	113	0	Subclonal
067	CHRNB1	chr17	7348736	7348736	Splice_Region	SNP	C	T	c.198+8C>T			NM_000747.2	86	80	5	57	57	0	Subclonal
067	HS3ST3B1	chr17	14248824	14248824	Missense_Mutation	SNP	G	A	c.1034G>A	p.Arg345Gln	p.R345Q	NM_006041.2	150	146	4	133	133	0	Subclonal
067	SREBF1	chr17	17717028	17717028	Missense_Mutation	SNP	C	T	c.2957G>A	p.Arg986Gln	p.R986Q	NM_004176.4	62	58	4	49	49	0	Subclonal
067	MLLT6	chr17	36876778	36876778	Missense_Mutation	SNP	C	T	c.2309C>T	p.Ala770Val	p.A770V	NM_005937.3	212	207	5	160	160	0	Subclonal
067	ITGA2B	chr17	42457049	42457049	Splice_Region	SNP	G	A	c.1878+8C>T			NM_000419.3	165	160	5	144	144	0	Subclonal
067	DBF4B	chr17	42809574	42809574	Missense_Mutation	SNP	G	A	c.497G>A	p.Gly166Asp	p.G166D	NM_145663.2	175	171	4	136	136	0	Subclonal
067	ABCA6	chr17	67087361	67087361	Missense_Mutation	SNP	C	T	c.3451G>A	p.Asp1151Asn	p.D1151N	NM_080284.2	126	121	5	77	77	0	Subclonal
067	AZI1	chr17	79168773	79168773	Splice_Site	SNP	C	T	c.2017-1G>A		p.X673_splice	NM_001009811.2	66	62	4	88	88	0	Subclonal
067	BAHCC1	chr17	79410429	79410429	Missense_Mutation	SNP	G	A	c.1883G>A	p.Arg685His	p.R685H	NM_001291324.1	69	65	4	130	130	0	Subclonal
067	SLC25A10	chr17	79684469	79684469	Missense_Mutation	SNP	C	T	c.575C>T	p.Thr192Ile	p.T192I	NM_012140.4	106	102	4	116	116	0	Subclonal
067	GCGR	chr17	79770064	79770064	Nonsense_Mutation	SNP	G	A	c.884G>A	p.Trp295Ter	p.W295*	NM_000160.4	61	57	4	64	64	0	Subclonal
067	SIGLEC15	chr18	43418778	43418778	Missense_Mutation	SNP	G	A	c.592G>A	p.Ala198Thr	p.A198T	NM_213602.2	185	179	5	136	136	0	Subclonal
067	KATNAL2	chr18	44586020	44586020	Nonsense_Mutation	SNP	C	T	c.328C>T	p.Arg110Ter	p.R110*	NM_031303.2	66	62	4	54	54	0	Subclonal
067	XAB2	chr19	7688616	7688616	Splice_Site	SNP	C	T	c.1119+1G>A		p.X373_splice	NM_020196.2	62	58	4	50	50	0	Subclonal
067	COL5A3	chr19	10071326	10071326	Splice_Site	SNP	C	T	c.5091+1G>A		p.X1697_splice	NM_015719.3	282	276	6	288	288	0	Subclonal
067	TNPO2	chr19	12816301	12816301	Splice_Region	SNP	C	T	c.1863+5G>A			NM_001136196.1	190	185	5	145	145	0	Subclonal
067	GCDH	chr19	13010336	13010336	Missense_Mutation	SNP	C	T	c.1298C>T	p.Ala433Val	p.A433V	NM_000159.3	196	191	5	139	139	0	Subclonal
067	ZSWIM4	chr19	13919877	13919877	Splice_Region	SNP	G	A	c.862-7G>A			NM_023072.2	182	177	5	155	155	0	Subclonal
067	SIN3B	chr19	16989049	16989049	Missense_Mutation	SNP	G	A	c.3106G>A	p.Gly1036Ser	p.G1036S	NM_015260.3	166	162	4	135	135	0	Subclonal
067	FAM129C	chr19	17643127	17643127	Missense_Mutation	SNP	C	T	c.335C>T	p.Pro112Leu	p.P112L	NM_001098524.1	104	93	11	57	57	0	Subclonal
067	KLHL26	chr19	18779700	18779700	Missense_Mutation	SNP	G	A	c.1493G>A	p.Arg498His	p.R498H	NM_018316.1	166	161	5	200	200	0	Subclonal
067	RHPN2	chr19	33517507	33517507	Missense_Mutation	SNP	C	T	c.217G>A	p.Val73Met	p.V73M	NM_033103.4	358	349	9	223	223	0	Subclonal
067	RYR1	chr19	38957005	38957005	Missense_Mutation	SNP	G	A	c.3145G>A	p.Gly1049Ser	p.G1049S	NM_000540.2	74	70	4	64	64	0	Subclonal
067	RINL	chr19	39362434	39362434	Splice_Region	SNP	G	A	c.386+4C>T			NM_001195833.1	227	219	8	157	157	0	Subclonal
067	FCGBP	chr19	40421343	40421343	Missense_Mutation	SNP	G	A	c.2578C>T	p.Arg860Cys	p.R860C	NM_003890.2	117	113	4	188	188	0	Subclonal
067	ERF	chr19	42753449	42753449	Missense_Mutation	SNP	G	A	c.815C>T	p.Pro272Leu	p.P272L	NM_006494.3	73	69	4	73	73	0	Subclonal
067	KCNC3	chr19	50831919	50831919	Missense_Mutation	SNP	G	A	c.421C>T	p.Pro141Ser	p.P141S	NM_004977.2	79	75	4	77	77	0	Subclonal
067	SYT3	chr19	51133165	51133165	Missense_Mutation	SNP	G	A	c.938C>T	p.Ser313Leu	p.S313L	NM_001160328.1	66	60	6	106	106	0	Subclonal
067	CTU1	chr19	51602231	51602231	Missense_Mutation	SNP	G	A	c.674C>T	p.Ala225Val	p.A225V	NM_145232.3	70	66	4	73	73	0	Subclonal
067	MBOAT7	chr19	54692180	54692180	Missense_Mutation	SNP	C	T	c.97G>A	p.Gly33Arg	p.G33R	NM_024298.4	242	236	6	136	136	0	Subclonal
067	EPN1	chr19	56201245	56201245	Missense_Mutation	SNP	C	T	c.691C>T	p.Arg231Cys	p.R231C	NM_001130072.1	87	82	5	76	76	0	Subclonal
067	MRPS26	chr20	3026749	3026749	Missense_Mutation	SNP	C	T	c.35C>T	p.Thr12Ile	p.T12I	NM_030811.3	55	51	4	45	45	0	Subclonal
067	INSM1	chr20	20350176	20350176	Missense_Mutation	SNP	C	A	c.1265C>A	p.Ala422Glu	p.A422E	NM_002196.2	40	36	4	110	110	0	Subclonal
067	BPIFA2	chr20	31760890	31760890	Splice_Region	SNP	G	A	c.302+8G>A			NM_080574.2	111	107	4	89	88	0	Subclonal
067	PTK6	chr20	62161551	62161551	Missense_Mutation	SNP	G	C	c.1048C>G	p.Pro350Ala	p.P350A	NM_005975.3	279	237	41	340	340	0	Subclonal
067	COL6A1	chr21	47423917	47423917	Missense_Mutation	SNP	C	T	c.3077C>T	p.Ala1026Val	p.A1026V	NM_001848.2	54	50	4	87	87	0	Subclonal
067	IL17RA	chr22	17589712	17589712	Missense_Mutation	SNP	C	T	c.1603C>T	p.Arg535Cys	p.R535C	NM_014339.6	171	167	4	264	264	0	Subclonal
067	PRODH	chr22	18909893	18909893	Missense_Mutation	SNP	C	T	c.550G>A	p.Ala184Thr	p.A184T	NM_001195226.1	80	76	4	83	83	0	Subclonal
067	TANGO2	chr22	20040992	20040992	Missense_Mutation	SNP	G	A	c.298G>A	p.Val100Met	p.V100M	NM_001283106.2	202	197	5	307	307	0	Subclonal
067	RTN4R	chr22	20230300	20230300	Missense_Mutation	SNP	C	T	c.356G>A	p.Arg119Gln	p.R119Q	NM_023004.5	105	101	4	163	163	0	Subclonal
067	TMEM191C	chr22	21822665	21822665	Missense_Mutation	SNP	T	C	c.494T>C	p.Leu165Pro	p.L165P	NM_001207052.1	182	163	19	140	138	2	Subclonal
067	TRIOBP	chr22	38165359	38165359	Missense_Mutation	SNP	G	A	c.6826G>A	p.Glu2276Lys	p.E2276K	NM_001039141.2	129	125	4	137	137	0	Subclonal
067	EFCAB6	chr22	43996061	43996061	Missense_Mutation	SNP	G	A	c.2764C>T	p.Arg922Trp	p.R922W	NM_022785.3	73	69	4	76	76	0	Subclonal
067	NUP50	chr22	45574598	45574598	Missense_Mutation	SNP	G	A	c.820G>A	p.Gly274Ser	p.G274S	NM_007172.3	68	64	4	60	60	0	Subclonal
067	PPP6R2	chr22	50869746	50869746	Missense_Mutation	SNP	G	A	c.1270G>A	p.Gly424Arg	p.G424R	NM_001242898.1	252	245	7	193	193	0	Subclonal
067	KCND1	chrX	48826198	48826198	Missense_Mutation	SNP	C	T	c.481G>A	p.Ala161Thr	p.A161T	NM_004979.5	149	145	4	185	185	0	NA
067	DLG3	chrX	69719744	69719744	Missense_Mutation	SNP	C	T	c.1990C>T	p.Arg664Cys	p.R664C	NM_021120.3	190	150	40	156	156	0	NA
067	IRAK1	chrX	153284942	153284942	Missense_Mutation	SNP	C	T	c.244G>A	p.Asp82Asn	p.D82N	NM_001569.3	157	152	5	174	174	0	NA
140	AGPS	chr2	178378638	178378644	Splice_Site	DEL	TAAGTTT	-	c.1697+5_1697+11del		p.X566_splice	NM_003659.3	114	104	10	45	45	0	Subclonal
140	ABCC9	chr12	21958998	21958999	Splice_Region	INS	-	A	c.4450-5dup			NM_005691.3	140	101	20	42	38	1	Subclonal
140	RB1	chr13	49039186	49039187	In_Frame_Ins	INS	-	CTA	c.2265_2267dup	p.Tyr756dup	p.Y756dup	NM_000321.2	44	26	17	36	36	0	Clonal
140	KIAA1751	chr1	1904401	1904401	Missense_Mutation	SNP	G	A	c.760C>T	p.Arg254Trp	p.R254W	NM_001080484.1	129	124	5	147	147	0	Subclonal
140	PGD	chr1	10473296	10473296	Missense_Mutation	SNP	G	A	c.832G>A	p.Val278Ile	p.V278I	NM_002631.3	225	218	7	192	192	0	Subclonal
140	NBPF1	chr1	16892277	16892277	Missense_Mutation	SNP	G	A	c.2864C>T	p.Ala1047Val	p.A1047V	NM_017940.4	120	113	6	93	93	0	Subclonal
140	ATPAF1	chr1	47101513	47101513	Missense_Mutation	SNP	C	T	c.787G>A	p.Ala263Thr	p.A263T	NM_001042546.2	266	259	7	155	155	0	Subclonal
140	LOC101929455	chr1	144621509	144621509	Missense_Mutation	SNP	A	G	c.1156A>G	p.Ser386Gly	p.S386G	XM_005272508.1	83	75	8	41	41	0	Subclonal
140	LOC101929455	chr1	144621522	144621522	Missense_Mutation	SNP	A	C	c.1169A>C	p.Glu390Ala	p.E390A	XM_005272508.1	97	90	7	47	47	0	Subclonal
140	LOC101929455	chr1	144621526	144621526	Missense_Mutation	SNP	G	A	c.1173G>A	p.Met391Ile	p.M391I	XM_005272508.1	103	93	10	48	48	0	Subclonal
140	NBPF10	chr1	145323666	145323666	Missense_Mutation	SNP	A	G	c.3728A>G	p.Asp1243Gly	p.D1243G	NM_001039703.5	259	247	12	68	68	0	Subclonal
140	NBPF15	chr1	148582481	148582481	Missense_Mutation	SNP	A	G	c.715A>G	p.Thr239Ala	p.T239A	NM_001170755.2	88	79	9	27	27	0	Subclonal
140	ELK4	chr1	205589698	205589698	Missense_Mutation	SNP	T	C	c.476A>G	p.Asn159Ser	p.N159S	NM_001973.3	297	235	62	136	136	0	Clonal
140	PXDN	chr2	1639265	1639265	Missense_Mutation	SNP	G	A	c.4235C>T	p.Thr1412Ile	p.T1412I	NM_012293.2	73	69	4	110	110	0	Subclonal
140	CIB4	chr2	26805768	26805768	Missense_Mutation	SNP	G	A	c.452C>T	p.Ser151Leu	p.S151L	NM_001029881.1	184	180	4	168	168	0	Subclonal
140	CYP1B1	chr2	38302045	38302045	Missense_Mutation	SNP	G	A	c.486C>T	p.Arg163Cys	p.R163C	NM_000104.3	153	148	5	104	104	0	Subclonal
140	NRXN1	chr2	50149288	50149288	Missense_Mutation	SNP	C	T	c.4228G>A	p.Ala1410Thr	p.A1410T	NM_004801.4	264	258	6	127	127	0	Subclonal
140	RGPD4	chr2	108475928	108475928	Missense_Mutation	SNP	C	T	c.1552C>T	p.Leu518Phe	p.L518F	NM_182588.2	348	305	43	169	169	0	Subclonal
140	LRP2	chr2	170060648	170060648	Nonsense_Mutation	SNP	G	A	c.7849C>T	p.Arg2617Ter	p.R2617*	NM_004525.2	162	157	5	132	132	0	Subclonal
140	FSIP2	chr2	186665465	186665465	Missense_Mutation	SNP	G	A	c.11699G>A	p.Cys3900Tyr	p.C3900Y	NM_173651.2	283	277	6	137	137	0	Subclonal
140	DNAH7	chr2	196661300	196661300	Splice_Region	SNP	C	T	c.10515G>A	p.Glu3505%3D	p.E3505%3D	NM_018897.2	109	105	4	85	85	0	Subclonal
140	DOCK10	chr2	225635334	225635334	Missense_Mutation	SNP	C	T	c.6233G>A	p.Arg2078Gln	p.R2078Q	NM_014689.2	139	135	4	109	109	0	Subclonal
140	KIF1A	chr2	241723164	241723164	Missense_Mutation	SNP	G	A	c.790C>T	p.Arg264Cys	p.R264C	NM_004321.6	104	100	4	92	92	0	Subclonal
140	IRAK2	chr3	10280587	10280587	Missense_Mutation	SNP	G	C	c.1629G>C	p.Met543Ile	p.M543I	NM_001570.3	543	383	159	361	361	0	Clonal
140	C3orf83	chr3	12581891	12581891	Missense_Mutation	SNP	G	A	c.473C>T	p.Thr158Met	p.T158M	NM_001195279.1	277	271	6	210	210	0	Subclonal
140	TXNRD3	chr3	126340728	126340728	Missense_Mutation	SNP	G	A	c.1381C>T	p.Pro461Ser	p.P461S	NM_001173513.1	99	94	5	71	71	0	Subclonal
140	GPR149	chr3	154147131	154147131	Nonsense_Mutation	SNP	G	A	c.274C>T	p.Gln92Ter	p.Q92*	NM_001038705.1	278	271	7	196	196	0	Subclonal
140	MUC4	chr3	195509579	195509579	Missense_Mutation	SNP	C	T	c.8872G>A	p.Ala2958Thr	p.A2958T	NM_018406.6	352	326	26	149	146	3	Subclonal
140	PDGFRA	chr4	55136825	55136825	Missense_Mutation	SNP	C	T	c.1147C>T	p.Arg383Cys	p.R383C	NM_006206.4	70	66	4	79	79	0	Subclonal
140	KIAA1211	chr4	57164403	57164403	Missense_Mutation	SNP	C	T	c.8C>T	p.Thr3Ile	p.T3I	NM_020722.1	189	184	5	156	156	0	Subclonal
140	UNC5C	chr4	96104100	96104100	Missense_Mutation	SNP	C	T	c.2399G>A	p.Arg800Gln	p.R800Q	NM_003728.3	110	105	5	109	109	0	Subclonal
140	USP53	chr4	120193171	120193171	Missense_Mutation	SNP	A	C	c.2156A>C	p.Lys719Thr	p.K719T	NM_019050.2	206	113	93	164	164	0	Clonal
140	JADE1	chr4	129782911	129782911	Missense_Mutation	SNP	G	A	c.1034G>A	p.Arg345Gln	p.R345Q	NM_001287439.1	302	295	7	283	283	0	Subclonal
140	TLL1	chr4	166924691	166924691	Missense_Mutation	SNP	G	A	c.781G>A	p.Val261Ile	p.V261I	NM_012464.4	175	167	8	106	106	0	Subclonal
140	PALLD	chr4	169630202	169630202	Missense_Mutation	SNP	G	A	c.1525G>A	p.Ala509Thr	p.A509T	NM_001166108.1	68	64	4	60	60	0	Subclonal
140	IRX1	chr5	3600311	3600311	Missense_Mutation	SNP	G	A	c.1249G>A	p.Ala417Thr	p.A417T	NM_024337.3	247	242	5	204	204	0	Subclonal
140	MARCH6	chr5	10430101	10430101	Missense_Mutation	SNP	G	A	c.2603G>A	p.Arg868His	p.R868H	NM_005885.3	158	151	5	102	102	0	Subclonal
140	ARHGEF28	chr5	73168998	73168998	Missense_Mutation	SNP	G	A	c.2741G>A	p.Arg914Gln	p.R914Q	NM_001177693.1	218	213	5	131	131	0	Subclonal
140	VCAN	chr5	82786033	82786033	Missense_Mutation	SNP	C	T	c.187C>T	p.Arg63Cys	p.R63C	NM_004385.4	247	241	6	154	154	0	Subclonal
140	FBN2	chr5	127664441	127664441	Missense_Mutation	SNP	C	T	c.4418G>A	p.Arg1473His	p.R1473H	NM_001999.3	291	185	106	148	148	0	Clonal
140	DIAPH1	chr5	140958656	140958656	Missense_Mutation	SNP	T	C	c.932A>G	p.Lys311Arg	p.K311R	NM_005219.4	246	168	78	113	112	1	Clonal
140	ADAMTS2	chr5	178770929	178770929	Missense_Mutation	SNP	G	A	c.373C>T	p.Arg125Trp	p.R125W	NM_014244.4	274	268	6	250	250	0	Subclonal
140	FOXQ1	chr6	1313855	1313855	Missense_Mutation	SNP	C	T	c.916C>T	p.Pro306Ser	p.P306S	NM_033260.3	61	57	4	62	62	0	Subclonal
140	DSP	chr6	7583937	7583937	Missense_Mutation	SNP	G	A	c.6442G>A	p.Ala2148Thr	p.A2148T	NM_004415.2	172	168	4	107	107	0	Subclonal
140	BTBD9	chr6	38312874	38312874	Splice_Region	SNP	C	T	c.1155-5G>A			NM_001099272.1	60	56	4	49	49	0	Subclonal
140	ZNF318	chr6	43325378	43325378	Missense_Mutation	SNP	C	T	c.674G>A	p.Arg225Gln	p.R225Q	NM_014345.2	152	147	5	108	107	0	Subclonal
140	TMEM63B	chr6	44115122	44115122	Missense_Mutation	SNP	C	T	c.872C>T	p.Ala291Val	p.A291V	NM_018426.1	283	275	6	196	196	0	Subclonal
140	RFX6	chr6	117198464	117198464	Missense_Mutation	SNP	A	G	c.26A>G	p.Asp9Gly	p.D9G	NM_173560.3	66	62	4	64	64	0	Subclonal
140	TBC1D32	chr6	121401943	121401943	Missense_Mutation	SNP	G	A	c.3748C>T	p.Arg1250Trp	p.R1250W	NM_152730.5	140	131	9	89	89	0	Subclonal
140	L3MBTL3	chr6	130376374	130376374	Missense_Mutation	SNP	G	A	c.641G>A	p.Arg214Gln	p.R214Q	NM_032438.2	199	194	5	158	158	0	Subclonal
140	SYNJ2	chr6	158502191	158502191	Missense_Mutation	SNP	C	T	c.2618C>T	p.Ala873Val	p.A873V	NM_003898.3	79	75	4	87	87	0	Subclonal
140	FERD3L	chr7	19184670	19184670	Missense_Mutation	SNP	C	T	c.316G>A	p.Ala106Thr	p.A106T	NM_152898.2	320	312	7	158	158	0	Subclonal
140	MPP6	chr7	24708126	24708126	Missense_Mutation	SNP	C	T	c.961C>T	p.Arg321Cys	p.R321C	NM_001303037.1	114	109	5	66	66	0	Subclonal
140	AEBP1	chr7	44147662	44147662	Missense_Mutation	SNP	G	A	c.919G>A	p.Val307Met	p.V307M	NM_001129.4	142	137	5	94	94	0	Subclonal
140	TYW1	chr7	66563683	66563683	Missense_Mutation	SNP	G	A	c.1540G>A	p.Ala514Thr	p.A514T	NM_018264.3	200	194	6	176	176	0	Subclonal
140	POLR2J3	chr7	102180504	102180504	Missense_Mutation	SNP	C	T	c.625G>A	p.Val209Met	p.V209M	XM_005250466.1	122	116	6	73	73	0	Subclonal
140	RBM33	chr7	155538112	155538112	Missense_Mutation	SNP	C	T	c.2795C>T	p.Pro932Leu	p.P932L	NM_053043.2	452	441	11	131	131	0	Subclonal
140	INTS8	chr8	95863889	95863889	Missense_Mutation	SNP	G	A	c.1616G>A	p.Arg539His	p.R539H	NM_017864.3	151	145	6	94	94	0	Subclonal
140	KCNS2	chr8	99441273	99441273	Missense_Mutation	SNP	G	A	c.1066G>A	p.Glu356Lys	p.E356K	NM_020697.2	172	165	7	135	135	0	Subclonal
140	COL22A1	chr8	139649001	139649001	Missense_Mutation	SNP	C	A	c.3539G>T	p.Gly1180Val	p.G1180V	NM_152888.2	168	163	5	119	119	0	Subclonal
140	ADCK5	chr8	145617987	145617987	Splice_Region	SNP	G	A	c.1521-4G>A			NM_174922.4	154	149	5	169	169	0	Subclonal
140	SLC24A2	chr9	19786543	19786543	Missense_Mutation	SNP	C	T	c.322G>A	p.Glu108Lys	p.E108K	NM_020344.3	156	151	5	123	123	0	Subclonal
140	SLC25A51	chr9	37887862	37887862	Missense_Mutation	SNP	A	C	c.686T>G	p.Phe229Cys	p.F229C	NM_033412.3	191	184	7	111	111	0	Subclonal
140	APBA1	chr9	72071174	72071174	Missense_Mutation	SNP	C	T	c.1777G>A	p.Glu593Lys	p.E593K	NM_001163.3	187	182	5	136	136	0	Subclonal
140	PRUNE2	chr9	79461550	79461550	Missense_Mutation	SNP	G	A	c.389C>T	p.Pro130Leu	p.P130L	NM_015225.2	153	148	5	140	140	0	Subclonal
140	SYK	chr9	93650169	93650169	Nonsense_Mutation	SNP	C	T	c.1720C>T	p.Arg574Ter	p.R574*	NM_001174167.2	192	187	5	142	142	0	Subclonal
140	CRB2	chr9	126129443	126129443	Splice_Region	SNP	G	A	c.755-8G>A			NM_173689.6	188	183	5	117	117	0	Subclonal
140	ODF2	chr9	131246314	131246314	Missense_Mutation	SNP	G	A	c.1085G>A	p.Arg362His	p.R362H	NM_001242353.1	197	191	6	245	245	0	Subclonal
140	FNBP1	chr9	132687349	132687349	Missense_Mutation	SNP	G	A	c.877C>T	p.Arg293Cys	p.R293C	NM_015033.2	151	146	5	126	126	0	Subclonal
140	FIBCD1	chr9	133799732	133799732	Missense_Mutation	SNP	C	T	c.604G>A	p.Asp202Asn	p.D202N	NM_001145106.1	143	138	5	155	155	0	Subclonal
140	LARP4B	chr10	860995	860995	Missense_Mutation	SNP	C	T	c.1711G>A	p.Ala571Thr	p.A571T	NM_015155.2	205	198	7	119	119	0	Subclonal
140	ADARB2	chr10	1405405	1405405	Missense_Mutation	SNP	C	T	c.895G>A	p.Ala299Thr	p.A299T	NM_018702.3	150	145	5	169	169	0	Subclonal
140	NEBL	chr10	21169808	21169808	Missense_Mutation	SNP	G	A	c.395C>T	p.Ala132Val	p.A132V	NM_006393.2	236	229	7	104	104	0	Subclonal
140	PCDH15	chr10	55782914	55782914	Missense_Mutation	SNP	C	T	c.2264G>A	p.Ser755Asn	p.S755N	NM_033056.3	124	108	16	82	82	0	Subclonal
140	CTNNA3	chr10	67862932	67862932	Missense_Mutation	SNP	C	T	c.1960G>A	p.Glu654Lys	p.E654K	NM_001127384.2	121	115	6	91	91	0	Subclonal
140	MYOZ1	chr10	75393695	75393695	Missense_Mutation	SNP	C	T	c.631G>A	p.Ala211Thr	p.A211T	NM_021245.3	71	67	4	75	75	0	Subclonal
140	DMBT1	chr10	124399935	124399935	Missense_Mutation	SNP	C	T	c.6935C>T	p.Thr2312Met	p.T2312M	NM_007329.2	71	66	5	68	68	0	Subclonal
140	EBF3	chr10	131646747	131646747	Splice_Region	SNP	G	A	c.1013-3C>T			NM_001005463.2	192	186	6	138	138	0	Subclonal
140	TTC40	chr10	134660725	134660725	Missense_Mutation	SNP	G	A	c.6053C>T	p.Pro2018Leu	p.P2018L	NM_001200049.2	76	72	4	62	62	0	Subclonal
140	TTC40	chr10	134660735	134660735	Missense_Mutation	SNP	T	C	c.6043A>G	p.Arg2015Gly	p.R2015G	NM_001200049.2	70	66	4	55	55	0	Subclonal
140	ADGRA1	chr10	134940843	134940843	Splice_Region	SNP	C	T	c.500+8C>T			NM_001083909.2	111	107	4	123	123	0	Subclonal
140	MRGPRG	chr11	3239626	3239626	Missense_Mutation	SNP	G	A	c.418C>T	p.Pro140Ser	p.P140S	NM_001164377.1	53	49	4	74	74	0	Subclonal
140	FOLH1	chr11	49194967	49194967	Missense_Mutation	SNP	C	A	c.1167G>T	p.Gln389His	p.Q389H	NM_004476.1	225	185	40	103	103	0	Subclonal
140	RTN4RL2	chr11	57244125	57244125	Missense_Mutation	SNP	C	T	c.1004C>T	p.Ala335Val	p.A335V	NM_178570.2	52	48	4	51	51	0	Subclonal
140	SHANK2	chr11	70348995	70348995	Missense_Mutation	SNP	C	T	c.1957G>A	p.Gly653Ser	p.G653S	NM_012309.3	184	180	4	170	170	0	Subclonal
140	NADSYN1	chr11	71193919	71193919	Missense_Mutation	SNP	G	A	c.1175G>A	p.Arg392His	p.R392H	NM_018161.4	179	174	5	104	104	0	Subclonal
140	GRM5	chr11	88337977	88337977	Missense_Mutation	SNP	G	A	c.1303C>T	p.Arg435Trp	p.R435W	NM_001143831.2	239	233	6	122	122	0	Subclonal
140	CCDC153	chr11	119061071	119061071	Nonsense_Mutation	SNP	G	A	c.571C>T	p.Gln191Ter	p.Q191*	NM_001145018.1	297	291	6	179	179	0	Subclonal
140	SNX19	chr11	130785198	130785198	Missense_Mutation	SNP	G	A	c.637C>T	p.Arg213Cys	p.R213C	NM_001347918.1	698	519	179	361	361	0	Clonal
140	PFKM	chr12	48537533	48537533	Splice_Region	SNP	C	T	c.1819-3C>T			NM_000289.5	144	140	4	112	112	0	Subclonal
140	DGKA	chr12	56332312	56332312	Missense_Mutation	SNP	G	A	c.367G>A	p.Asp123Asn	p.D123N	NM_001345.4	143	93	50	68	68	0	Clonal
140	CUX2	chr12	111757818	111757818	Missense_Mutation	SNP	G	A	c.2005G>A	p.Glu669Lys	p.E669K	NM_015267.3	168	163	5	103	103	0	Subclonal
140	SETD1B	chr12	122265491	122265491	Missense_Mutation	SNP	C	T	c.5275C>T	p.Arg1759Cys	p.R1759C	NM_015048.1	198	191	7	106	106	0	Subclonal
140	RNF17	chr13	25399910	25399910	Missense_Mutation	SNP	G	A	c.2245G>A	p.Gly749Arg	p.G749R	NM_031277.2	92	88	4	93	93	0	Subclonal
140	RNF6	chr13	26788038	26788038	Nonsense_Mutation	SNP	G	A	c.1981C>T	p.Arg661Ter	p.R661*	NM_005977.3	139	134	5	99	99	0	Subclonal
140	TRPC4	chr13	38211560	38211560	Missense_Mutation	SNP	G	A	c.2414C>T	p.Pro805Leu	p.P805L	NM_016179.2	89	84	5	86	86	0	Subclonal
140	FOXO1	chr13	41134595	41134595	Missense_Mutation	SNP	A	C	c.1033T>G	p.Ser345Ala	p.S345A	NM_002015.3	238	140	98	206	206	0	Clonal
140	RB1	chr13	49039375	49039375	Missense_Mutation	SNP	G	A	c.2360G>A	p.Arg787Gln	p.R787Q	NM_000321.2	181	176	5	87	87	0	Subclonal
140	SLAIN1	chr13	78320873	78320873	Missense_Mutation	SNP	C	T	c.649C>T	p.Arg217Trp	p.R217W	NM_001040153.3	152	146	6	74	74	0	Subclonal
140	CCDC168	chr13	103397097	103397097	Missense_Mutation	SNP	C	T	c.5950G>A	p.Glu1984Lys	p.E1984K	NM_001146197.1	72	68	4	67	67	0	Subclonal
140	MYO16	chr13	109318453	109318453	Missense_Mutation	SNP	C	T	c.182C>T	p.Thr61Met	p.T61M	NM_015011.1	197	189	8	155	155	0	Subclonal
140	RNASE2	chr14	21424120	21424120	Missense_Mutation	SNP	T	C	c.190T>C	p.Cys64Arg	p.C64R	NM_002934.2	101	88	13	62	62	0	Subclonal
140	SPTB	chr14	65267577	65267577	Missense_Mutation	SNP	G	A	c.773C>T	p.Thr258Met	p.T258M	NM_000347.5	259	252	7	125	125	0	Subclonal
140	VSX2	chr14	74727527	74727527	Missense_Mutation	SNP	G	A	c.991G>A	p.Ala331Thr	p.A331T	NM_182894.2	261	255	6	174	174	0	Subclonal
140	NRXN3	chr14	80164261	80164261	Missense_Mutation	SNP	G	A	c.890G>A	p.Arg297His	p.R297H	NM_001272020.1	200	194	6	101	101	0	Subclonal
140	IGHG2	chr14	106109629	106109629	Missense_Mutation	SNP	G	C	c.891C>G	p.Ala298Gly	p.A298G	NC_000014.8:IGHG2:u_t_1	40	36	4	33	33	0	Subclonal
140	RYR3	chr15	34048546	34048546	Missense_Mutation	SNP	G	A	c.8555G>A	p.Arg2852His	p.R2852H	NM_001036.4	161	157	4	185	185	0	Subclonal
140	SLC12A6	chr15	34532927	34532927	Missense_Mutation	SNP	T	C	c.2371A>G	p.Ile791Val	p.I791V	NM_133647.1	384	211	173	175	175	0	Clonal
140	PLA2G4B	chr15	42137956	42137956	Missense_Mutation	SNP	G	A	c.1478G>A	p.Arg493His	p.R493H	NM_001114633.1	81	77	4	92	92	0	Subclonal
140	SPTBN5	chr15	42166641	42166641	Missense_Mutation	SNP	C	T	c.4538G>A	p.Gly1513Asp	p.G1513D	NM_016642.3	74	70	4	92	92	0	Subclonal
140	NEDD4	chr15	56208050	56208050	Missense_Mutation	SNP	C	T	c.980G>A	p.Arg327Gln	p.R327Q	NM_001284338.1	256	250	6	145	145	0	Subclonal
140	ISLR2	chr15	74426593	74426593	Missense_Mutation	SNP	G	A	c.1498G>A	p.Val500Met	p.V500M	NM_001130136.1	146	142	4	117	117	0	Subclonal
140	ZNF598	chr16	2049818	2049818	Missense_Mutation	SNP	C	A	c.1734G>T	p.Gly578Trp	p.G578W	NM_178167.3	34	25	9	37	37	0	Subclonal
140	ZC3H7A	chr16	11861427	11861427	Missense_Mutation	SNP	C	G	c.1368G>C	p.Lys456Asn	p.K456N	NM_014153.3	31	23	8	12	12	0	Subclonal
140	TMC7	chr16	19047099	19047099	Missense_Mutation	SNP	G	A	c.959G>A	p.Arg320His	p.R320H	NM_024847.4	127	122	5	81	81	0	Subclonal
140	ITGAL	chr16	30495251	30495251	Missense_Mutation	SNP	G	A	c.826G>A	p.Ala276Thr	p.A276T	NM_002209.2	129	124	5	106	106	0	Subclonal
140	HEATR3	chr16	50120221	50120221	Missense_Mutation	SNP	C	T	c.1469C>T	p.Thr490Met	p.T490M	NM_182922.2	139	134	5	95	95	0	Subclonal
140	TMED6	chr16	69377483	69377483	Missense_Mutation	SNP	G	A	c.550C>T	p.Arg184Trp	p.R184W	NM_144676.3	169	164	5	132	132	0	Subclonal
140	PKD1L2	chr16	81197207	81197207	Missense_Mutation	SNP	C	T	c.1420G>A	p.Glu474Lys	p.E474K	NM_001278425.1	138	133	5	140	140	0	Subclonal
140	GALNS	chr16	88902621	88902621	Missense_Mutation	SNP	C	G	c.621G>C	p.Gln207His	p.Q207H	NM_000512.4	44	33	11	26	26	0	Subclonal
140	ZNF778	chr16	89293658	89293658	Missense_Mutation	SNP	C	T	c.878C>T	p.Ser293Phe	p.S293F	NM_182531.3	140	135	5	124	124	0	Subclonal
140	SMYD4	chr17	1704321	1704321	Splice_Region	SNP	G	A	c.370-3C>T			NM_052928.2	112	107	5	77	77	0	Subclonal
140	ATP2A3	chr17	3848099	3848099	Missense_Mutation	SNP	G	A	c.1186C>T	p.Arg396Trp	p.R396W	NM_174955.2	118	114	4	109	109	0	Subclonal
140	TNK1	chr17	7286356	7286356	Missense_Mutation	SNP	C	A	c.111C>A	p.His37Gln	p.H37Q	NM_001251902.1	186	125	61	193	193	0	Clonal
140	SLC35G6	chr17	7386091	7386091	Missense_Mutation	SNP	C	A	c.788C>A	p.Ala263Asp	p.A263D	NM_001102614.1	143	134	9	51	51	0	Subclonal
140	SLC35G6	chr17	7386114	7386114	Missense_Mutation	SNP	A	G	c.811A>G	p.Ser271Gly	p.S271G	NM_001102614.1	133	123	10	48	48	0	Subclonal
140	ADORA2B	chr17	15848651	15848651	Missense_Mutation	SNP	C	T	c.89C>T	p.Ala30Val	p.A30V	NM_000676.2	137	132	5	109	109	0	Subclonal
140	SDK2	chr17	71361403	71361403	Missense_Mutation	SNP	C	T	c.5299G>A	p.Val1767Met	p.V1767M	NM_001144952.1	259	253	6	125	125	0	Subclonal
140	ITGB4	chr17	73738764	73738764	Missense_Mutation	SNP	G	C	c.2884G>C	p.Val962Leu	p.V962L	NM_000213.3	574	247	327	208	199	9	Clonal
140	BAHCC1	chr17	79409150	79409150	Missense_Mutation	SNP	G	A	c.604G>A	p.Asp259Asn	p.D259N	NM_001291324.1	89	84	5	55	55	0	Subclonal
140	BAHCC1	chr17	79429917	79429917	Missense_Mutation	SNP	C	T	c.7457C>T	p.Ser2543Leu	p.S2543L	NM_001291324.1	249	243	6	132	132	0	Subclonal
140	CEP192	chr18	13069152	13069152	Missense_Mutation	SNP	G	A	c.5027G>A	p.Gly1676Glu	p.G1676E	NM_032142.3	187	182	5	114	114	0	Subclonal
140	FAM210A	chr18	13682046	13682046	Nonsense_Mutation	SNP	G	A	c.31C>T	p.Arg11Ter	p.R11*	NM_001098801.1	175	170	5	142	142	0	Subclonal
140	C2CD4C	chr19	408246	408246	Missense_Mutation	SNP	C	T	c.116G>A	p.Ser39Asn	p.S39N	NM_001136263.1	186	181	5	145	145	0	Subclonal
140	SHC2	chr19	422355	422355	Missense_Mutation	SNP	G	A	c.1411C>T	p.Arg471Cys	p.R471C	NM_012435.2	225	219	6	195	195	0	Subclonal
140	ARHGEF18	chr19	7440739	7440739	Missense_Mutation	SNP	G	A	c.604G>A	p.Ala202Thr	p.A202T	XM_005272463.1	186	181	5	127	127	0	Subclonal
140	ADGRE3	chr19	14757998	14757998	Missense_Mutation	SNP	C	T	c.877G>A	p.Val293Met	p.V293M	NM_032571.4	118	114	4	101	101	0	Subclonal
140	OR10H4	chr19	16060302	16060302	Missense_Mutation	SNP	C	T	c.485C>T	p.Thr162Met	p.T162M	NM_001004465.1	176	169	7	105	105	0	Subclonal
140	CHST8	chr19	34263115	34263115	Missense_Mutation	SNP	C	T	c.422C>T	p.Thr141Met	p.T141M	NM_001127895.1	152	147	5	96	96	0	Subclonal
140	ARHGAP33	chr19	36269418	36269418	Missense_Mutation	SNP	C	T	c.323C>T	p.Ala108Val	p.A108V	NM_052948.3	296	289	7	151	151	0	Subclonal
140	YIF1B	chr19	38799637	38799637	Missense_Mutation	SNP	G	T	c.463C>A	p.Pro155Thr	p.P155T	NM_001039672.2	119	114	5	97	97	0	Subclonal
140	PSG6	chr19	43411779	43411779	Missense_Mutation	SNP	G	A	c.934C>T	p.Arg312Trp	p.R312W	NM_002782.4	138	132	6	141	141	0	Subclonal
140	CKM	chr19	45821145	45821145	Missense_Mutation	SNP	G	A	c.286C>T	p.Arg96Cys	p.R96C	NM_001824.4	221	214	7	160	160	0	Subclonal
140	LIG1	chr19	48619227	48619227	Splice_Region	SNP	G	A	c.2584-5C>T			NM_000234.2	136	131	5	86	85	0	Subclonal
140	DBP	chr19	49136778	49136778	Missense_Mutation	SNP	G	A	c.685C>T	p.Arg229Cys	p.R229C	NM_001352.4	555	517	38	333	333	0	Subclonal
140	NLRP2	chr19	55505677	55505677	Missense_Mutation	SNP	C	T	c.2749C>T	p.Leu917Phe	p.L917F	NM_001174081.1	129	124	5	96	96	0	Subclonal
140	SSC5D	chr19	56011330	56011330	Missense_Mutation	SNP	C	T	c.1853C>T	p.Thr618Met	p.T618M	NM_001144950.1	243	238	5	144	144	0	Subclonal
140	NLRP9	chr19	56244448	56244448	Missense_Mutation	SNP	C	T	c.749G>A	p.Arg250Gln	p.R250Q	NM_176820.3	88	84	4	94	94	0	Subclonal
140	USP29	chr19	57641826	57641826	Missense_Mutation	SNP	G	A	c.1783G>A	p.Val595Ile	p.V595I	NM_020903.2	151	147	4	137	137	0	Subclonal
140	WFDC3	chr20	44417629	44417629	Missense_Mutation	SNP	G	A	c.152C>T	p.Pro51Leu	p.P51L	NM_080614.1	257	251	6	183	183	0	Subclonal
140	CTCFL	chr20	56099047	56099047	Missense_Mutation	SNP	G	A	c.215C>T	p.Ser72Leu	p.S72L	NM_001269040.1	331	323	8	169	169	0	Subclonal
140	ZGPAT	chr20	62367213	62367213	Missense_Mutation	SNP	C	T	c.1538C>T	p.Ala513Val	p.A513V	NM_032527.4	146	141	5	128	128	0	Subclonal
140	TCEA2	chr20	62701917	62701917	Missense_Mutation	SNP	C	T	c.748C>T	p.Arg250Cys	p.R250C	NM_003195.4	422	390	32	331	331	0	Subclonal
140	ZDHHC8	chr22	20127079	20127079	Missense_Mutation	SNP	G	A	c.305G>A	p.Arg102His	p.R102H	NM_013373.3	257	251	6	134	134	0	Subclonal
140	SUSD2	chr22	24582228	24582228	Missense_Mutation	SNP	C	T	c.1487C>T	p.Thr496Met	p.T496M	NM_019601.3	171	166	5	166	166	0	Subclonal
140	PARVG	chr22	44602253	44602253	Missense_Mutation	SNP	A	C	c.943A>C	p.Lys315Gln	p.K315Q	NM_001137605.2	342	278	64	232	232	0	Subclonal
140	REPS2	chrX	17153511	17153511	Missense_Mutation	SNP	C	T	c.1790C>T	p.Pro597Leu	p.P597L	NM_004726.2	72	65	7	78	78	0	NA
140	RS1	chrX	18660224	18660224	Missense_Mutation	SNP	G	A	c.575C>T	p.Pro192Leu	p.P192L	NM_000330.3	259	252	7	100	100	0	NA
140	MAP3K15	chrX	19390863	19390863	Missense_Mutation	SNP	G	A	c.3016C>T	p.Arg1006Cys	p.R1006C	NM_001001671.3	175	170	5	131	131	0	NA
140	MED14	chrX	40513786	40513786	Missense_Mutation	SNP	G	A	c.4121C>T	p.Ser1374Leu	p.S1374L	NM_004229.3	291	284	7	126	126	0	NA
140	DDX3X	chrX	41202990	41202990	Missense_Mutation	SNP	G	T	c.680G>T	p.Gly227Val	p.G227V	NM_001356.4	289	239	50	122	122	0	NA
140	FOXR2	chrX	55651061	55651061	Missense_Mutation	SNP	C	T	c.917C>T	p.Thr306Ile	p.T306I	NM_198451.3	133	117	16	73	73	0	NA
140	FRMPD3	chrX	106845945	106845945	Missense_Mutation	SNP	G	A	c.4775G>A	p.Arg1592His	p.R1592H	NM_032428.1	142	138	4	110	110	0	NA
140	ACTRT1	chrX	127185105	127185105	Missense_Mutation	SNP	C	T	c.1081G>A	p.Ala361Thr	p.A361T	NM_138289.3	189	184	5	129	129	0	NA
140	BCORL1	chrX	129159048	129159048	Missense_Mutation	SNP	G	A	c.3772G>A	p.Val1258Ile	p.V1258I	NM_001184772.2	221	212	9	113	113	0	NA
140	ABCD1	chrX	152991292	152991292	Missense_Mutation	SNP	C	T	c.571C>T	p.Arg191Cys	p.R191C	NM_000033.3	389	380	9	212	212	0	NA
242	RBMS1	chr2	161223907	161223907	Splice_Region	DEL	A	-	c.76-5del			NM_016836.3	217	156	61	80	80	0	Subclonal
242	IFT122	chr3	129238580	129238602	Splice_Region	DEL	GTGGCCACCCTGGTAGCTCACAT	-	c.3636+8_3636+30del			NM_052989.2	27	14	13	49	49	0	Clonal
242	MED23	chr6	131927619	131927619	Frame_Shift_Del	DEL	-	-	c.1367del	p.Glu456GlyfsTer7	p.E456Gfs*7	NM_004830.3	51	10	41	92	92	0	Clonal
242	TRAPPC9	chr8	140999025	140999030	In_Frame_Del	DEL	GCAGGT	-	c.2714_2719del	p.His905_Leu906del	p.H905_L906del	NM_001160372.1	66	44	22	102	102	0	Subclonal
242	KIAA1432	chr9	5753190	5753215	Splice_Site	DEL	TTTTCTATAGATTTCCAGCACCTATC	-	c.1453-9_1469del		p.X485_splice	NM_020829.3	24	10	14	97	97	0	Subclonal
242	JMJD1C	chr10	64949058	64949070	Frame_Shift_Del	DEL	ACTGCAGATATTA	-	c.6428_6440del	p.Ile2143ArgfsTer55	p.I2143Rfs*55	NM_032776.2	57	37	20	22	22	0	Subclonal
242	ANKRD11	chr16	89355014	89355014	Frame_Shift_Del	DEL	A	-	c.666del	p.Ala223GlnfsTer5	p.A223Qfs*5	NM_001256182.1	194	50	144	515	515	0	Clonal
242	B3GALT6	chr1	1168352	1168352	Missense_Mutation	SNP	C	T	c.694C>T	p.Arg232Cys	p.R232C	NM_080605.3	84	80	4	90	90	0	Subclonal
242	CALML6	chr1	1848268	1848268	Missense_Mutation	SNP	G	A	c.331G>A	p.Glu111Lys	p.E111K	NM_138705.2	111	105	6	390	390	0	Subclonal
242	PRAMEF1	chr1	12854140	12854140	Missense_Mutation	SNP	C	G	c.364C>G	p.Leu122Val	p.L122V	NM_023013.4	84	76	8	120	120	0	Subclonal
242	NBPF1	chr1	16918473	16918473	Missense_Mutation	SNP	G	A	c.44C>T	p.Thr15Met	p.T15M	NM_017940.4	216	186	30	136	132	4	Subclonal
242	ARHGEF10L	chr1	17913957	17913957	Missense_Mutation	SNP	G	A	c.40G>A	p.Asp14Asn	p.D14N	NM_001011722.2	144	138	6	123	123	0	Subclonal
242	VWA5B1	chr1	20662798	20662798	Missense_Mutation	SNP	C	A	c.1761C>A	p.Asp587Glu	p.D587E	NM_001039500.2	79	47	32	99	99	0	Clonal
242	VWA5B1	chr1	20662806	20662806	Missense_Mutation	SNP	G	C	c.1769G>C	p.Arg590Pro	p.R590P	NM_001039500.2	80	47	33	106	106	0	Clonal
242	HSPG2	chr1	22163364	22163364	Missense_Mutation	SNP	G	A	c.10289C>T	p.Thr3430Ile	p.T3430I	NM_001291860.1	99	93	6	99	99	0	Subclonal
242	NUDC	chr1	27250652	27250652	Missense_Mutation	SNP	G	A	c.154G>A	p.Glu52Lys	p.E52K	NM_006600.3	270	264	6	149	149	0	Subclonal
242	MAP3K6	chr1	27687837	27687837	Missense_Mutation	SNP	C	T	c.1736G>A	p.Ser579Asn	p.S579N	NM_004672.4	198	192	6	197	197	0	Subclonal
242	FGR	chr1	27943397	27943397	Missense_Mutation	SNP	G	A	c.653C>T	p.Ser218Leu	p.S218L	NM_001042729.1	88	82	6	125	125	0	Subclonal
242	PUM1	chr1	31409659	31409659	Missense_Mutation	SNP	G	A	c.3260C>T	p.Thr1087Ile	p.T1087I	NM_014676.2	261	254	7	403	403	0	Subclonal
242	TRIM62	chr1	33613032	33613032	Missense_Mutation	SNP	G	A	c.1174C>T	p.His392Tyr	p.H392Y	NM_018207.2	150	144	6	379	379	0	Subclonal
242	PHC2	chr1	33795766	33795766	Missense_Mutation	SNP	C	T	c.2051G>A	p.Arg684Gln	p.R684Q	NM_198040.2	263	256	7	224	224	0	Subclonal
242	MACF1	chr1	39763285	39763285	Splice_Region	SNP	C	T	c.2371-7C>T			NM_012090.5	243	236	7	209	209	0	Subclonal
242	WDR65	chr1	43649555	43649555	Splice_Region	SNP	G	A	c.761+7G>A			XM_005270520.1	103	97	6	87	87	0	Subclonal
242	SZT2	chr1	43890022	43890022	Missense_Mutation	SNP	G	A	c.2390G>A	p.Arg797His	p.R797H	NM_015284.3	133	127	6	123	123	0	Subclonal
242	PTPRF	chr1	44083236	44083236	Missense_Mutation	SNP	G	A	c.4192G>A	p.Asp1398Asn	p.D1398N	NM_002840.3	178	171	7	153	153	0	Subclonal
242	SLC6A9	chr1	44475694	44475694	Missense_Mutation	SNP	C	T	c.481G>A	p.Gly161Ser	p.G161S	NM_201649.3	146	140	6	233	233	0	Subclonal
242	POMGNT1	chr1	46659235	46659235	Splice_Site	SNP	C	T	c.1026+1G>A		p.X342_splice	NM_001243766.1	99	93	6	103	103	0	Subclonal
242	TXNDC12	chr1	52486648	52486648	Missense_Mutation	SNP	G	A	c.476C>T	p.Thr159Met	p.T159M	NM_015913.3	164	157	7	117	117	0	Subclonal
242	KTI12	chr1	52499220	52499220	Missense_Mutation	SNP	G	A	c.214C>T	p.Arg72Cys	p.R72C	NM_138417.2	200	109	91	412	412	0	Clonal
242	CPT2	chr1	53676838	53676838	Missense_Mutation	SNP	C	T	c.1492C>T	p.Arg498Cys	p.R498C	NM_000098.2	258	251	7	501	501	0	Subclonal
242	TTC22	chr1	55266394	55266394	Missense_Mutation	SNP	C	T	c.443G>A	p.Arg148His	p.R148H	NM_001114108.1	77	71	6	114	114	0	Subclonal
242	DAB1	chr1	57476376	57476376	Missense_Mutation	SNP	C	T	c.1660G>A	p.Gly554Ser	p.G554S	NM_021080.3	143	137	6	133	133	0	Subclonal
242	MIER1	chr1	67447535	67447535	Missense_Mutation	SNP	G	A	c.1144G>A	p.Ala382Thr	p.A382T	NM_001077701.2	200	193	7	88	88	0	Subclonal
242	SH3GLB1	chr1	87208835	87208835	Missense_Mutation	SNP	G	A	c.1015G>A	p.Gly339Arg	p.G339R	NM_016009.4	252	147	105	333	333	0	Clonal
242	GBP1	chr1	89522537	89522537	Splice_Region	SNP	C	T	c.1155G>A	p.Ala385%3D	p.A385%3D	NM_002053.2	151	145	6	111	111	0	Subclonal
242	ZNF326	chr1	90492971	90492971	Missense_Mutation	SNP	A	T	c.1460A>T	p.Glu487Val	p.E487V	NM_182976.2	63	35	28	50	50	0	Clonal
242	MOV10	chr1	113241349	113241349	Missense_Mutation	SNP	C	T	c.2521C>T	p.Arg841Cys	p.R841C	NM_001130079.2	292	285	6	227	227	0	Subclonal
242	SIKE1	chr1	115321845	115321845	Missense_Mutation	SNP	C	T	c.326G>A	p.Arg109Gln	p.R109Q	NM_025073.2	102	96	6	62	62	0	Subclonal
242	NBPF9	chr1	144813815	144813815	Missense_Mutation	SNP	A	G	c.289A>G	p.Gln97Arg	p.Q97R	NM_001037675.3	44	31	13	31	31	0	Subclonal
242	NBPF14	chr1	148022984	148022984	Missense_Mutation	SNP	T	C	c.508A>G	p.Thr170Ala	p.T170A	XM_005272988.1	116	110	6	120	120	0	Subclonal
242	NBPF14	chr1	148025763	148025763	Splice_Region	SNP	G	A	c.69C>T	p.Leu23%3D	p.L23%3D	XM_005272988.1	62	53	9	42	42	0	Subclonal
242	HRNR	chr1	152187596	152187596	Missense_Mutation	SNP	G	A	c.6509C>T	p.Ser2170Leu	p.S2170L	NM_001009931.2	235	226	9	204	204	0	Subclonal
242	CLK2	chr1	155233827	155233827	Nonsense_Mutation	SNP	G	A	c.1231C>T	p.Gln411Ter	p.Q411*	NM_001294338.1	300	293	7	128	128	0	Subclonal
242	CLK2	chr1	155234529	155234529	Missense_Mutation	SNP	G	A	c.970C>T	p.Arg324Trp	p.R324W	NM_001294338.1	237	231	6	153	153	0	Subclonal
242	SMG5	chr1	156235625	156235625	Missense_Mutation	SNP	G	A	c.1802C>T	p.Ser601Leu	p.S601L	NM_015327.2	162	156	6	205	205	0	Subclonal
242	CCT3	chr1	156280408	156280408	Missense_Mutation	SNP	C	T	c.1474G>A	p.Glu492Lys	p.E492K	NM_005998.4	159	153	6	98	98	0	Subclonal
242	FCRL1	chr1	157776891	157776891	Splice_Site	SNP	C	T	c.52+1G>A		p.X18_splice	NM_052938.4	57	51	6	74	74	0	Subclonal
242	OR10T2	chr1	158368568	158368568	Missense_Mutation	SNP	G	A	c.689C>T	p.Pro230Leu	p.P230L	NM_001004475.1	106	99	7	254	254	0	Subclonal
242	OR10J1	chr1	159410288	159410288	Missense_Mutation	SNP	C	T	c.740C>T	p.Ala247Val	p.A247V	NM_012351.2	74	44	30	89	89	0	Clonal
242	CCDC19	chr1	159858228	159858228	Nonsense_Mutation	SNP	G	A	c.331C>T	p.Arg111Ter	p.R111*	NM_012337.2	141	135	6	107	107	0	Subclonal
242	LY9	chr1	160788107	160788107	Missense_Mutation	SNP	G	A	c.1442G>A	p.Arg481Gln	p.R481Q	NM_002348.3	143	137	6	112	112	0	Subclonal
242	NOS1AP	chr1	162326832	162326832	Missense_Mutation	SNP	G	A	c.845G>A	p.Gly282Asp	p.G282D	NM_014697.2	188	106	82	111	111	0	Clonal
242	POGK	chr1	166810264	166810264	Missense_Mutation	SNP	G	A	c.71G>A	p.Arg24Gln	p.R24Q	NM_017542.3	199	193	6	181	181	0	Subclonal
242	DCAF6	chr1	168034903	168034903	Missense_Mutation	SNP	C	T	c.2242C>T	p.Arg748Trp	p.R748W	NM_001017977.2	302	295	7	236	236	0	Subclonal
242	GPR161	chr1	168059797	168059797	Splice_Region	SNP	G	A	c.1204+5C>T			NM_001267610.1	180	174	6	175	175	0	Subclonal
242	TNNT2	chr1	201338950	201338950	Missense_Mutation	SNP	C	T	c.91G>A	p.Glu31Lys	p.E31K	NM_001276345.1	139	133	6	159	159	0	Subclonal
242	LGR6	chr1	202287715	202287715	Missense_Mutation	SNP	G	A	c.2284G>A	p.Asp762Asn	p.D762N	NM_001017403.1	136	129	7	121	121	0	Subclonal
242	CTSE	chr1	206328802	206328802	Missense_Mutation	SNP	C	T	c.869C>T	p.Pro290Leu	p.P290L	NM_001910.3	230	223	7	224	223	0	Subclonal
242	SDE2	chr1	226182979	226182979	Missense_Mutation	SNP	C	T	c.226G>A	p.Gly76Ser	p.G76S	NM_152608.3	170	164	6	95	95	0	Subclonal
242	SIPA1L2	chr1	232601076	232601076	Missense_Mutation	SNP	C	T	c.2330G>A	p.Arg777Gln	p.R777Q	NM_020808.3	187	180	7	152	152	0	Subclonal
242	LYST	chr1	235993569	235993569	Missense_Mutation	SNP	C	T	c.149G>A	p.Arg50Gln	p.R50Q	NM_000081.3	190	182	8	153	152	0	Subclonal
242	NID1	chr1	236143832	236143832	Missense_Mutation	SNP	C	T	c.3349G>A	p.Asp1117Asn	p.D1117N	NM_002508.2	110	104	6	122	122	0	Subclonal
242	RYR2	chr1	237774206	237774206	Nonsense_Mutation	SNP	C	T	c.4828C>T	p.Arg1610Ter	p.R1610*	NM_001035.2	198	193	5	239	239	0	Subclonal
242	ZBTB18	chr1	244217213	244217213	Missense_Mutation	SNP	C	T	c.110C>T	p.Ala37Val	p.A37V	NM_001278196.1	324	181	143	294	291	3	Clonal
242	ZNF496	chr1	247473755	247473755	Missense_Mutation	SNP	G	A	c.655C>T	p.Arg219Trp	p.R219W	NM_032752.1	76	70	6	159	159	0	Subclonal
242	SH3YL1	chr2	230051	230051	Splice_Region	SNP	G	A	c.703-7C>T			NM_015677.3	109	102	7	121	121	0	Subclonal
242	SNTG2	chr2	1271215	1271215	Missense_Mutation	SNP	C	T	c.1156C>T	p.Pro386Ser	p.P386S	NM_018968.3	137	131	6	223	223	0	Subclonal
242	MYT1L	chr2	1982930	1982930	Splice_Region	SNP	G	A	c.152+7C>T			NM_001303052.1	192	185	7	131	131	0	Subclonal
242	TRAPPC12	chr2	3392206	3392206	Missense_Mutation	SNP	C	T	c.812C>T	p.Ala271Val	p.A271V	NM_016030.5	138	132	6	210	210	0	Subclonal
242	GREB1	chr2	11750921	11750921	Missense_Mutation	SNP	C	T	c.2774C>T	p.Ser925Leu	p.S925L	NM_014668.3	147	141	6	251	251	0	Subclonal
242	FAM49A	chr2	16743311	16743311	Missense_Mutation	SNP	C	T	c.397G>A	p.Glu133Lys	p.E133K	NM_030797.3	111	105	6	115	115	0	Subclonal
242	PLB1	chr2	28772952	28772952	Splice_Site	SNP	G	A	c.1083+1G>A		p.X361_splice	NM_153021.4	107	101	6	103	103	0	Subclonal
242	YPEL5	chr2	30381548	30381548	Nonsense_Mutation	SNP	C	T	c.205C>T	p.Arg69Ter	p.R69*	NM_001127399.1	193	187	6	198	198	0	Subclonal
242	BIRC6	chr2	32602832	32602832	Missense_Mutation	SNP	A	T	c.502A>T	p.Thr168Ser	p.T168S	NM_016252.3	206	119	87	208	208	0	Clonal
242	BIRC6	chr2	32602833	32602833	Missense_Mutation	SNP	C	T	c.503C>T	p.Thr168Ile	p.T168I	NM_016252.3	207	125	82	213	213	0	Clonal
242	PRKD3	chr2	37513389	37513389	Missense_Mutation	SNP	G	A	c.841C>T	p.Arg281Cys	p.R281C	NM_005813.4	215	207	8	108	108	0	Subclonal
242	SPTBN1	chr2	54891678	54891678	Missense_Mutation	SNP	C	T	c.6509C>T	p.Pro2170Leu	p.P2170L	NM_003128.2	312	303	9	180	180	0	Subclonal
242	EML6	chr2	55122454	55122454	Missense_Mutation	SNP	G	A	c.2899G>A	p.Gly967Arg	p.G967R	NM_001039753.2	136	130	6	95	95	0	Subclonal
242	CEP68	chr2	65299552	65299552	Missense_Mutation	SNP	G	A	c.1322G>A	p.Arg441Gln	p.R441Q	NM_015147.2	198	189	9	261	261	0	Subclonal
242	MOGS	chr2	74689622	74689622	Missense_Mutation	SNP	C	T	c.1294G>A	p.Val432Ile	p.V432I	NM_006302.2	212	206	6	280	280	0	Subclonal
242	RETSAT	chr2	85570857	85570857	Missense_Mutation	SNP	G	A	c.1598C>T	p.Ala533Val	p.A533V	NM_017750.3	58	52	6	134	131	3	Subclonal
242	POLR1A	chr2	86297307	86297307	Missense_Mutation	SNP	C	T	c.1700G>A	p.Arg567His	p.R567H	NM_015425.3	265	258	7	211	211	0	Subclonal
242	TEKT4	chr2	95542476	95542476	Missense_Mutation	SNP	C	T	c.1270C>T	p.Arg424Cys	p.R424C	NM_144705.3	151	143	8	288	283	5	Subclonal
242	AFF3	chr2	100203731	100203731	Missense_Mutation	SNP	C	T	c.2551G>A	p.Glu851Lys	p.E851K	NM_001025108.1	155	148	7	101	101	0	Subclonal
242	SULT1C2	chr2	108917327	108917327	Missense_Mutation	SNP	G	A	c.311G>A	p.Arg104Gln	p.R104Q	NM_001056.3	135	129	6	132	132	0	Subclonal
242	WDR33	chr2	128480883	128480883	Missense_Mutation	SNP	C	T	c.1235G>A	p.Arg412Gln	p.R412Q	NM_018383.4	249	243	6	150	150	0	Subclonal
242	WDR33	chr2	128525807	128525807	Missense_Mutation	SNP	G	A	c.334C>T	p.Arg112Trp	p.R112W	NM_018383.4	126	120	6	60	60	0	Subclonal
242	LRP1B	chr2	141812733	141812733	Missense_Mutation	SNP	G	A	c.1504C>T	p.Arg502Cys	p.R502C	NM_018557.2	256	248	8	220	220	0	Subclonal
242	ZEB2	chr2	145157726	145157726	Missense_Mutation	SNP	C	T	c.1028G>A	p.Arg343Gln	p.R343Q	NM_014795.3	227	220	7	155	155	0	Subclonal
242	NEB	chr2	152438089	152438089	Missense_Mutation	SNP	C	T	c.16192G>A	p.Asp5398Asn	p.D5398N	NM_001164507.1	73	69	4	160	160	0	Subclonal
242	GALNT13	chr2	155158027	155158027	Missense_Mutation	SNP	A	C	c.1081A>C	p.Ile361Leu	p.I361L	NM_052917.3	135	68	65	81	81	0	Clonal
242	TTN	chr2	179419408	179419408	Missense_Mutation	SNP	G	A	c.83743C>T	p.Arg27915Trp	p.R27915W	NM_001256850.1	146	140	6	110	110	0	Subclonal
242	TTN	chr2	179471951	179471951	Missense_Mutation	SNP	C	T	c.48455G>A	p.Gly16152Glu	p.G16152E	NM_001256850.1	62	33	29	46	46	0	Clonal
242	SESTD1	chr2	180041213	180041213	Missense_Mutation	SNP	G	T	c.217C>A	p.Gln73Lys	p.Q73K	NM_178123.4	103	67	36	29	29	0	Subclonal
242	RAPH1	chr2	204309595	204309595	Missense_Mutation	SNP	C	T	c.1772G>A	p.Ser591Asn	p.S591N	NM_213589.2	156	150	6	113	113	0	Subclonal
242	GPR1	chr2	207041164	207041164	Missense_Mutation	SNP	G	A	c.808C>T	p.Leu270Phe	p.L270F	NM_001098199.1	115	109	6	234	234	0	Subclonal
242	FZD5	chr2	208632091	208632091	Missense_Mutation	SNP	G	A	c.1373C>T	p.Thr458Met	p.T458M	NM_003468.3	206	199	7	283	283	0	Subclonal
242	PTPRN	chr2	220159818	220159818	Missense_Mutation	SNP	G	A	c.2554C>T	p.Arg852Trp	p.R852W	NM_002846.3	99	93	6	180	180	0	Subclonal
242	SPEG	chr2	220344581	220344581	Missense_Mutation	SNP	A	G	c.5162A>G	p.Lys1721Arg	p.K1721R	NM_005876.4	124	65	59	183	183	0	Clonal
242	GMPPA	chr2	220371078	220371078	Nonsense_Mutation	SNP	C	T	c.1096C>T	p.Arg366Ter	p.R366*	NM_013335.3	111	105	6	154	154	0	Subclonal
242	OBSL1	chr2	220422124	220422124	Missense_Mutation	SNP	G	A	c.4007C>T	p.Ala1336Val	p.A1336V	NM_015311.2	113	107	6	102	102	0	Subclonal
242	PAX3	chr2	223160256	223160256	Missense_Mutation	SNP	C	T	c.442G>A	p.Val148Met	p.V148M	NM_181457.3	289	283	6	151	151	0	Subclonal
242	IRS1	chr2	227662307	227662307	Missense_Mutation	SNP	G	A	c.1148C>T	p.Ser383Leu	p.S383L	NM_005544.2	159	153	6	266	266	0	Subclonal
242	NGEF	chr2	233756087	233756087	Missense_Mutation	SNP	C	T	c.1253G>A	p.Arg418His	p.R418H	NM_019850.2	140	134	6	329	329	0	Subclonal
242	COL6A3	chr2	238285870	238285870	Missense_Mutation	SNP	C	T	c.2615G>A	p.Gly872Glu	p.G872E	NM_004369.3	146	140	6	135	135	0	Subclonal
242	AGXT	chr2	241816991	241816991	Missense_Mutation	SNP	C	T	c.884C>T	p.Ala295Val	p.A295V	NM_000030.2	44	38	6	89	89	0	Subclonal
242	GAL3ST2	chr2	242742781	242742781	Missense_Mutation	SNP	G	A	c.397G>A	p.Asp133Asn	p.D133N	NM_022134.2	144	138	6	187	187	0	Subclonal
242	SRGAP3	chr3	9166485	9166485	Missense_Mutation	SNP	C	T	c.184G>A	p.Glu62Lys	p.E62K	NM_014850.3	145	139	6	128	128	0	Subclonal
242	CAMK1	chr3	9802355	9802355	Missense_Mutation	SNP	C	T	c.730G>A	p.Asp244Asn	p.D244N	NM_003656.4	117	111	6	104	104	0	Subclonal
242	SATB1	chr3	18390864	18390864	Missense_Mutation	SNP	C	T	c.2090G>A	p.Arg697Gln	p.R697Q	NM_001131010.2	147	141	6	128	128	0	Subclonal
242	TRANK1	chr3	36898581	36898581	Nonsense_Mutation	SNP	G	A	c.2500C>T	p.Arg834Ter	p.R834*	NM_014831.2	130	124	6	264	263	1	Subclonal
242	ITGA9	chr3	37583942	37583942	Missense_Mutation	SNP	G	A	c.1555G>A	p.Val519Met	p.V519M	NM_002207.2	125	119	6	229	229	0	Subclonal
242	WDR6	chr3	49050286	49050286	Missense_Mutation	SNP	G	A	c.1409G>A	p.Ser470Asn	p.S470N	NM_018031.3	108	102	6	395	395	0	Subclonal
242	MST1	chr3	49726070	49726070	Missense_Mutation	SNP	G	A	c.55C>T	p.Pro19Ser	p.P19S	NM_020998.3	140	125	15	278	269	9	Subclonal
242	MON1A	chr3	49946819	49946819	Missense_Mutation	SNP	C	C	c.1199C>G	p.Ala400Gly	p.A400G	NM_001142501.1	53	3	50	169	169	0	Clonal
242	ABHD14B	chr3	52003581	52003581	Missense_Mutation	SNP	C	T	c.494G>A	p.Gly165Asp	p.G165D	NM_001146314.1	55	49	6	149	149	0	Subclonal
242	RFT1	chr3	53164400	53164400	Missense_Mutation	SNP	A	G	c.17T>C	p.Val6Ala	p.V6A	NM_052859.3	81	27	54	182	182	0	Clonal
242	ROBO1	chr3	78667090	78667090	Missense_Mutation	SNP	G	A	c.3977C>T	p.Ala1326Val	p.A1326V	NM_002941.3	135	129	6	283	283	0	Subclonal
242	EPHA3	chr3	89390204	89390204	Missense_Mutation	SNP	C	T	c.953C>T	p.Pro318Leu	p.P318L	NM_005233.5	134	127	6	103	103	0	Subclonal
242	ABI3BP	chr3	100497212	100497212	Missense_Mutation	SNP	G	A	c.2116C>T	p.Arg706Cys	p.R706C	NM_015429.3	269	263	6	130	130	0	Subclonal
242	MYH15	chr3	108158688	108158688	Missense_Mutation	SNP	C	T	c.3031G>A	p.Val1011Met	p.V1011M	NM_014981.1	137	93	44	106	106	0	Clonal
242	CCDC80	chr3	112324422	112324422	Missense_Mutation	SNP	G	A	c.2695C>T	p.Arg899Trp	p.R899W	NM_199511.2	129	123	6	96	96	0	Subclonal
242	SPICE1	chr3	113222047	113222047	Missense_Mutation	SNP	G	A	c.127C>T	p.Arg43Trp	p.R43W	NM_144718.3	69	63	6	36	36	0	Subclonal
242	PLA1A	chr3	119316821	119316821	Missense_Mutation	SNP	G	A	c.61G>A	p.Val21Ile	p.V21I	NM_015900.3	121	115	6	120	120	0	Subclonal
242	FSTL1	chr3	120169562	120169562	Missense_Mutation	SNP	G	A	c.32C>T	p.Ala11Val	p.A11V	NM_007085.4	75	69	6	110	110	0	Subclonal
242	HGD	chr3	120352085	120352085	Missense_Mutation	SNP	C	T	c.1097G>A	p.Ser366Asn	p.S366N	NM_000187.3	135	129	6	227	227	0	Subclonal
242	MYLK	chr3	123367885	123367885	Missense_Mutation	SNP	G	A	c.4348C>T	p.Arg1450Trp	p.R1450W	NM_053025.3	141	137	4	76	76	0	Subclonal
242	MGLL	chr3	127413940	127413940	Missense_Mutation	SNP	G	A	c.664C>T	p.Arg222Cys	p.R222C	NM_001003794.2	217	210	7	254	254	0	Subclonal
242	COL6A6	chr3	130287236	130287236	Missense_Mutation	SNP	C	T	c.2189C>T	p.Thr730Met	p.T730M	NM_001102608.1	228	220	8	248	248	0	Subclonal
242	CLSTN2	chr3	140123534	140123534	Missense_Mutation	SNP	G	A	c.563G>A	p.Cys188Tyr	p.C188Y	NM_022131.2	140	134	6	297	297	0	Subclonal
242	ATR	chr3	142226846	142226846	Missense_Mutation	SNP	C	T	c.4958G>A	p.Arg1653Gln	p.R1653Q	NM_001184.3	212	205	7	145	145	0	Subclonal
242	SLC33A1	chr3	155571395	155571395	Missense_Mutation	SNP	G	A	c.392C>T	p.Ala131Val	p.A131V	NM_001190992.1	182	176	6	193	193	0	Subclonal
242	FNDC3B	chr3	172070854	172070854	Missense_Mutation	SNP	C	T	c.2776C>T	p.Leu926Phe	p.L926F	NM_001135095.1	186	180	6	117	117	0	Subclonal
242	AP2M1	chr3	183899840	183899840	Splice_Region	SNP	G	A	c.963+5G>A			NM_004068.3	285	278	7	304	304	0	Subclonal
242	VPS8	chr3	184571662	184571662	Missense_Mutation	SNP	G	A	c.839G>A	p.Arg280Lys	p.R280K	NM_001009921.2	143	137	6	114	114	0	Subclonal
242	WFS1	chr4	6303959	6303959	Missense_Mutation	SNP	G	A	c.2437G>A	p.Val813Met	p.V813M	NM_001145853.1	80	76	4	453	453	0	Clonal
242	APBB2	chr4	40832494	40832494	Missense_Mutation	SNP	C	T	c.1627G>A	p.Glu543Lys	p.E543K	NM_001166050.1	78	72	6	88	88	0	Subclonal
242	PRDM8	chr4	81123104	81123104	Missense_Mutation	SNP	G	A	c.488G>A	p.Arg163His	p.R163H	NM_001099403.1	76	70	6	99	99	0	Subclonal
242	NPNT	chr4	106858189	106858189	Missense_Mutation	SNP	C	T	c.289C>T	p.Pro97Ser	p.P97S	NM_001033047.2	133	127	6	122	122	0	Subclonal
242	SH3D19	chr4	152096317	152096317	Missense_Mutation	SNP	C	T	c.199G>A	p.Glu67Lys	p.E67K	NM_001009555.3	143	137	6	331	331	0	Subclonal
242	STOX2	chr4	184931103	184931103	Missense_Mutation	SNP	G	A	c.1112G>A	p.Arg371Gln	p.R371Q	NM_020225.1	135	129	6	277	277	0	Subclonal
242	STOX2	chr4	184931397	184931397	Missense_Mutation	SNP	G	A	c.1406G>A	p.Arg469Gln	p.R469Q	NM_020225.1	99	93	6	259	259	0	Subclonal
242	FAT1	chr4	187628329	187628329	Nonsense_Mutation	SNP	G	A	c.2653C>T	p.Arg885Ter	p.R885*	NM_005245.3	159	153	6	138	138	0	Subclonal
242	IRX1	chr5	3600069	3600069	Missense_Mutation	SNP	C	T	c.1007C>T	p.Pro336Leu	p.P336L	NM_024337.3	120	114	6	264	264	0	Subclonal
242	DNAH5	chr5	13817689	13817689	Missense_Mutation	SNP	G	A	c.6956C>T	p.Thr2319Met	p.T2319M	NM_001369.2	64	60	4	70	70	0	Subclonal
242	CDH10	chr5	24487875	24487875	Missense_Mutation	SNP	G	A	c.2264C>T	p.Thr755Ile	p.T755I	NM_006727.3	225	217	8	196	196	0	Subclonal
242	C7	chr5	40934551	40934551	Missense_Mutation	SNP	G	A	c.263G>A	p.Arg88His	p.R88H	NM_000587.2	149	97	52	154	154	0	Clonal
242	ARL15	chr5	53467629	53467629	Missense_Mutation	SNP	C	T	c.178G>A	p.Val60Ile	p.V60I	NM_019087.2	178	171	7	137	137	0	Subclonal
242	PPAP2A	chr5	54830415	54830415	Missense_Mutation	SNP	G	A	c.43C>T	p.Leu15Phe	p.L15F	NM_003711.3	152	146	6	239	239	0	Subclonal
242	ARHGEF28	chr5	73154039	73154039	Missense_Mutation	SNP	G	A	c.2042G>A	p.Cys681Tyr	p.C681Y	NM_001177693.1	134	128	6	86	86	0	Subclonal
242	SNX2	chr5	122130958	122130958	Splice_Region	SNP	C	T	c.109-3C>T			NM_003100.3	158	152	6	76	76	0	Subclonal
242	PCDHA5	chr5	140202747	140202747	Missense_Mutation	SNP	G	A	c.1387G>A	p.Val463Met	p.V463M	NM_018908.2	129	123	6	147	147	0	Subclonal
242	CAMK2A	chr5	149644558	149644558	Missense_Mutation	SNP	C	T	c.178G>A	p.Glu60Lys	p.E60K	NM_171825.2	155	86	69	115	115	0	Clonal
242	SLC36A3	chr5	150666964	150666964	Missense_Mutation	SNP	G	A	c.551C>T	p.Thr184Ile	p.T184I	NM_181774.3	148	142	6	258	258	0	Subclonal
242	SLC36A3	chr5	150672929	150672929	Missense_Mutation	SNP	C	T	c.400G>A	p.Gly134Arg	p.G134R	NM_181774.3	112	106	6	92	92	0	Subclonal
242	SPARC	chr5	151043770	151043770	Missense_Mutation	SNP	G	A	c.758C>T	p.Pro253Leu	p.P253L	NM_001309443.1	95	89	6	76	76	0	Subclonal
242	CYFIP2	chr5	156742061	156742061	Missense_Mutation	SNP	C	T	c.1315C>T	p.Arg439Cys	p.R439C	NM_001291722.1	147	141	6	196	196	0	Subclonal
242	UBLCP1	chr5	158710343	158710343	Missense_Mutation	SNP	G	A	c.925G>A	p.Glu309Lys	p.E309K	NM_145049.3	39	25	14	17	17	0	Subclonal
242	CREBRF	chr5	172513629	172513629	Splice_Region	SNP	G	A	c.135G>A	p.Leu45%3D	p.L45%3D	NM_153607.2	236	230	6	141	141	0	Subclonal
242	NSD1	chr5	176719015	176719015	Missense_Mutation	SNP	C	T	c.6319C>T	p.Arg2107Cys	p.R2107C	NM_022455.4	265	258	7	140	140	0	Subclonal
242	TRIM41	chr5	180659681	180659681	Missense_Mutation	SNP	C	T	c.932C>T	p.Ala311Val	p.A311V	NM_033549.4	124	118	6	104	104	0	Subclonal
242	CDYL	chr6	4952588	4952588	Missense_Mutation	SNP	C	T	c.1025C>T	p.Thr342Met	p.T342M	NM_001143970.1	226	220	6	191	191	0	Subclonal
242	NHLRC1	chr6	18122087	18122087	Missense_Mutation	SNP	G	A	c.751C>T	p.Leu251Phe	p.L251F	NM_198586.2	93	87	6	182	182	0	Subclonal
242	MTCH1	chr6	36943430	36943430	Splice_Region	SNP	G	A	c.761+4C>T			NM_001271641.1	142	136	6	301	301	0	Subclonal
242	C6orf132	chr6	42074022	42074022	Missense_Mutation	SNP	G	A	c.1628C>T	p.Ala543Val	p.A543V	NM_001164446.2	82	76	6	129	129	0	Subclonal
242	CUL7	chr6	43020447	43020447	Missense_Mutation	SNP	C	T	c.80G>A	p.Arg27His	p.R27H	NM_014780.4	269	262	6	153	153	0	Subclonal
242	ABCC10	chr6	43400385	43400385	Missense_Mutation	SNP	C	T	c.667C>T	p.Arg223Cys	p.R223C	NM_001198934.1	159	153	6	205	205	0	Subclonal
242	TJAP1	chr6	43469310	43469310	Missense_Mutation	SNP	G	A	c.175G>A	p.Ala59Thr	p.A59T	NM_001146016.1	138	132	6	99	99	0	Subclonal
242	YIPF3	chr6	43480842	43480842	Missense_Mutation	SNP	C	T	c.631G>A	p.Ala211Thr	p.A211T	NM_015388.3	221	214	7	343	343	0	Subclonal
242	XPO5	chr6	43535090	43535090	Missense_Mutation	SNP	G	A	c.650C>T	p.Ala217Val	p.A217V	NM_020750.2	115	109	6	116	116	0	Subclonal
242	GTPBP2	chr6	43589383	43589383	Missense_Mutation	SNP	C	T	c.1777G>A	p.Ala593Thr	p.A593T	NM_019096.4	171	165	6	342	342	0	Subclonal
242	MAD2L1BP	chr6	43608019	43608019	Nonsense_Mutation	SNP	C	T	c.574C>T	p.Arg192Ter	p.R192*	NM_014628.2	146	140	6	263	263	0	Subclonal
242	PTCHD4	chr6	47847402	47847402	Missense_Mutation	SNP	G	A	c.1178C>T	p.Ala393Val	p.A393V	NM_001013732.3	128	122	6	196	196	0	Subclonal
242	MUT	chr6	49427049	49427049	Missense_Mutation	SNP	G	A	c.131C>T	p.Ala44Val	p.A44V	NM_000255.3	222	214	8	224	223	0	Subclonal
242	RIMS1	chr6	73001734	73001734	Missense_Mutation	SNP	G	A	c.3835G>A	p.Gly1279Ser	p.G1279S	NM_014989.5	95	89	6	94	94	0	Subclonal
242	PEX3	chr6	143772211	143772211	Missense_Mutation	SNP	G	A	c.32G>A	p.Arg11His	p.R11H	NM_003630.2	119	113	6	142	142	0	Subclonal
242	SASH1	chr6	148861692	148861692	Missense_Mutation	SNP	G	A	c.2209G>A	p.Gly737Ser	p.G737S	NM_015278.3	95	89	6	320	320	0	Subclonal
242	SYNE1	chr6	152665320	152665320	Nonsense_Mutation	SNP	G	A	c.12121C>T	p.Arg4041Ter	p.R4041*	NM_182961.3	140	134	6	132	132	0	Subclonal
242	C6orf70	chr6	170176580	170176580	Missense_Mutation	SNP	G	A	c.1550G>A	p.Ser517Asn	p.S517N	NM_018341.2	73	67	6	156	156	0	Subclonal
242	DLL1	chr6	170597470	170597470	Missense_Mutation	SNP	C	T	c.527G>A	p.Arg176His	p.R176H	NM_005618.3	150	144	6	344	344	0	Subclonal
242	INTS1	chr7	1517573	1517573	Splice_Site	SNP	C	T	c.4631-1G>A		p.X1544_splice	NM_001080453.2	104	98	6	183	183	0	Subclonal
242	CHST12	chr7	2472357	2472357	Missense_Mutation	SNP	G	A	c.83G>A	p.Ser28Asn	p.S28N	NM_001243794.1	176	169	7	374	374	0	Subclonal
242	LFNG	chr7	2565143	2565143	Missense_Mutation	SNP	G	A	c.677G>A	p.Gly226Asp	p.G226D	NM_001040167.1	143	137	6	211	211	0	Subclonal
242	CARD11	chr7	2959121	2959121	Missense_Mutation	SNP	C	T	c.2395G>A	p.Asp799Asn	p.D799N	NM_032415.5	185	178	7	480	480	0	Subclonal
242	TNRC18	chr7	5417598	5417598	Missense_Mutation	SNP	C	T	c.2210G>A	p.Arg737Gln	p.R737Q	NM_001080495.2	108	101	7	55	55	0	Subclonal
242	SCIN	chr7	12689164	12689164	Missense_Mutation	SNP	G	A	c.1954G>A	p.Glu652Lys	p.E652K	NM_001112706.2	202	195	7	153	153	0	Subclonal
242	HDAC9	chr7	18705843	18705843	Missense_Mutation	SNP	C	T	c.1466C>T	p.Ser489Leu	p.S489L	NM_058176.2	248	241	7	237	237	0	Subclonal
242	JAZF1	chr7	27880403	27880403	Missense_Mutation	SNP	C	T	c.469G>A	p.Glu157Lys	p.E157K	NM_175061.3	133	127	6	190	190	0	Subclonal
242	LOC101928208	chr7	29781830	29781830	Missense_Mutation	SNP	C	T	c.424C>T	p.Arg142Cys	p.R142C	XM_005249924.1	195	188	7	123	123	0	Subclonal
242	URGCP	chr7	43917634	43917634	Missense_Mutation	SNP	C	T	c.1428G>A	p.Met476Ile	p.M476I	NM_001077663.2	236	229	7	165	165	0	Subclonal
242	TRIM74	chr7	72430622	72430622	Missense_Mutation	SNP	C	T	c.656G>A	p.Arg219Gln	p.R219Q	NM_198853.1	83	77	6	136	136	0	Subclonal
242	BAZ1B	chr7	72891527	72891527	Missense_Mutation	SNP	C	T	c.2264G>A	p.Arg755Gln	p.R755Q	NM_032408.3	164	157	7	113	113	0	Subclonal
242	CLIP2	chr7	73814823	73814823	Missense_Mutation	SNP	G	A	c.3004G>A	p.Asp1002Asn	p.D1002N	NM_003388.4	91	85	6	73	73	0	Subclonal
242	POM121C	chr7	75052243	75052243	Missense_Mutation	SNP	G	A	c.1292C>T	p.Pro431Leu	p.P431L	NM_001099415.2	92	86	6	76	76	0	Subclonal
242	PCLO	chr7	82764222	82764222	Nonsense_Mutation	SNP	G	A	c.2644C>T	p.Arg882Ter	p.R882*	NM_014510.2	388	380	8	243	243	0	Subclonal
242	AKAP9	chr7	91682103	91682103	Missense_Mutation	SNP	G	T	c.5432G>T	p.Trp1811Leu	p.W1811L	NM_005751.4	90	61	29	112	112	0	Subclonal
242	SAMD9	chr7	92731164	92731164	Missense_Mutation	SNP	C	T	c.4247G>A	p.Arg1416Gln	p.R1416Q	NM_001193307.1	248	240	8	160	160	0	Subclonal
242	SAMD9L	chr7	92762328	92762328	Missense_Mutation	SNP	C	T	c.2957G>A	p.Arg986His	p.R986H	NM_001303496.1	151	145	6	104	104	0	Subclonal
242	TRRAP	chr7	98589833	98589833	Missense_Mutation	SNP	G	A	c.9842G>A	p.Arg3281Gln	p.R3281Q	NM_001244580.1	140	134	6	170	170	0	Subclonal
242	TSC22D4	chr7	100072060	100072060	Missense_Mutation	SNP	G	A	c.766C>T	p.Pro256Ser	p.P256S	NM_001303043.1	128	122	6	184	184	0	Subclonal
242	SLC12A9	chr7	100459377	100459377	Missense_Mutation	SNP	C	T	c.1554C>T	p.Arg519Trp	p.R519W	NM_020246.3	145	139	6	79	79	0	Subclonal
242	MUC17	chr7	100679850	100679850	Missense_Mutation	SNP	G	A	c.5153G>A	p.Ser1718Asn	p.S1718N	NM_001040105.1	130	124	6	250	250	0	Subclonal
242	MUC17	chr7	100681722	100681722	Missense_Mutation	SNP	G	A	c.7025G>A	p.Arg2342His	p.R2342H	NM_001040105.1	147	141	6	272	272	0	Subclonal
242	MUC17	chr7	100686195	100686195	Missense_Mutation	SNP	G	A	c.11498G>A	p.Ser3833Asn	p.S3833N	NM_001040105.1	124	118	6	189	189	0	Subclonal
242	CFTR	chr7	117188736	117188736	Missense_Mutation	SNP	C	A	c.1251C>A	p.Asn417Lys	p.N417K	NM_000492.3	33	23	10	17	17	0	Subclonal
242	LUC7L2	chr7	139102319	139102319	Missense_Mutation	SNP	G	A	c.845G>A	p.Arg282His	p.R282H	NM_016019.4	156	149	7	207	207	0	Subclonal
242	CLCN1	chr7	143016929	143016929	Missense_Mutation	SNP	G	A	c.262G>A	p.Val88Met	p.V88M	NM_000083.2	70	64	6	95	95	0	Subclonal
242	XRCC2	chr7	152346095	152346095	Missense_Mutation	SNP	G	A	c.475C>T	p.Arg159Cys	p.R159C	NM_005431.1	60	56	4	89	89	0	Subclonal
242	RBM33	chr7	155511091	155511091	Missense_Mutation	SNP	C	T	c.1214C>T	p.Pro405Leu	p.P405L	NM_053043.2	292	285	7	140	140	0	Subclonal
242	CSMD1	chr8	3611512	3611512	Nonsense_Mutation	SNP	G	A	c.871C>T	p.Arg291Ter	p.R291*	NM_033225.5	245	237	8	142	142	0	Subclonal
242	DLC1	chr8	12957567	12957567	Missense_Mutation	SNP	G	A	c.2279C>T	p.Thr760Met	p.T760M	NM_182643.2	277	271	6	237	237	0	Subclonal
242	PDLIM2	chr8	22452109	22452109	Missense_Mutation	SNP	G	A	c.1048G>A	p.Ala350Thr	p.A350T	NM_176871.3	141	135	6	175	175	0	Subclonal
242	KIAA1967	chr8	22472381	22472381	Missense_Mutation	SNP	G	A	c.1072G>A	p.Val358Met	p.V358M	NM_021174.5	211	205	6	149	149	0	Subclonal
242	PTK2B	chr8	27296558	27296558	Missense_Mutation	SNP	G	A	c.1654G>A	p.Val552Ile	p.V552I	NM_004103.4	202	195	7	237	237	0	Subclonal
242	SGK196	chr8	42977763	42977763	Missense_Mutation	SNP	G	A	c.796G>A	p.Val266Met	p.V266M	NM_001277971.1	171	165	6	328	328	0	Subclonal
242	SNTG1	chr8	51314824	51314824	Missense_Mutation	SNP	C	T	c.82C>T	p.Arg28Trp	p.R28W	NM_001287813.2	241	234	7	234	233	1	Subclonal
242	HNF4G	chr8	76471120	76471120	Missense_Mutation	SNP	G	A	c.830G>A	p.Arg277Gln	p.R277Q	NM_001330561.1	95	89	6	65	65	0	Subclonal
242	VPS13B	chr8	100587983	100587983	Missense_Mutation	SNP	G	A	c.5122G>A	p.Val1708Ile	p.V1708I	NM_017890.4	95	63	32	62	62	0	Subclonal
242	RRM2B	chr8	103220438	103220438	Nonsense_Mutation	SNP	G	A	c.979C>T	p.Arg327Ter	p.R327*	NM_015713.4	78	74	4	52	52	0	Subclonal
242	PKHD1L1	chr8	110467054	110467054	Missense_Mutation	SNP	G	A	c.6847G>A	p.Val2283Met	p.V2283M	NM_177531.4	347	339	8	274	274	0	Subclonal
242	TAF2	chr8	120759151	120759151	Missense_Mutation	SNP	G	A	c.2902C>T	p.Arg968Trp	p.R968W	NM_003184.3	97	91	6	81	81	0	Subclonal
242	FER1L6	chr8	124982337	124982337	Splice_Region	SNP	C	T	c.447C>T	p.Ser149%3D	p.S149%3D	NM_001039112.2	139	133	6	94	94	0	Subclonal
242	KCNQ3	chr8	133186530	133186530	Missense_Mutation	SNP	C	T	c.1000G>A	p.Ala334Thr	p.A334T	NM_004519.3	188	182	6	166	164	0	Subclonal
242	GPR20	chr8	142367990	142367990	Missense_Mutation	SNP	C	T	c.34G>A	p.Gly12Arg	p.G12R	NM_005293.2	115	109	6	273	273	0	Subclonal
242	FAM83H	chr8	144809583	144809583	Missense_Mutation	SNP	C	T	c.2048G>A	p.Arg683His	p.R683H	NM_198488.3	59	53	6	141	141	0	Subclonal
242	OPLAH	chr8	145112536	145112536	Missense_Mutation	SNP	C	T	c.1237G>A	p.Gly413Arg	p.G413R	NM_017570.4	107	101	6	136	136	0	Subclonal
242	ARHGAP39	chr8	145771008	145771008	Missense_Mutation	SNP	T	A	c.2146A>T	p.Ile716Phe	p.I716F	NM_001308207.1	105	60	45	306	306	0	Clonal
242	NFIB	chr9	14307486	14307486	Missense_Mutation	SNP	G	A	c.64C>T	p.Pro22Ser	p.P22S	NM_005596.3	172	166	6	218	218	0	Subclonal
242	BNC2	chr9	16419519	16419519	Missense_Mutation	SNP	G	A	c.2768C>T	p.Ala923Val	p.A923V	NM_017637.5	166	161	5	138	138	0	Subclonal
242	TEK	chr9	27158117	27158117	Missense_Mutation	SNP	G	A	c.341G>A	p.Arg114Gln	p.R114Q	NM_000459.3	252	246	6	168	168	0	Subclonal
242	TLN1	chr9	35706309	35706309	Missense_Mutation	SNP	C	T	c.5245G>A	p.Ala1749Thr	p.A1749T	NM_006289.3	104	98	6	180	180	0	Subclonal
242	TMEM8B	chr9	35842685	35842685	Missense_Mutation	SNP	G	A	c.250G>A	p.Val84Ile	p.V84I	NM_001042589.2	94	87	7	60	60	0	Subclonal
242	IGFBPL1	chr9	38413299	38413299	Missense_Mutation	SNP	G	A	c.622C>T	p.His208Tyr	p.H208Y	NM_001007563.2	100	94	6	142	142	0	Subclonal
242	ANXA1	chr9	75782476	75782476	Splice_Region	SNP	G	A	c.861+5G>A			NM_000700.2	232	226	6	119	119	0	Subclonal
242	SLC28A3	chr9	86905193	86905193	Missense_Mutation	SNP	G	A	c.1025C>T	p.Thr342Met	p.T342M	NM_001199633.1	286	279	7	288	288	0	Subclonal
242	TDRD7	chr9	100245500	100245500	Missense_Mutation	SNP	G	A	c.2782G>A	p.Val928Ile	p.V928I	NM_014290.2	247	240	7	255	255	0	Subclonal
242	XPA	chr9	100437860	100437860	Missense_Mutation	SNP	C	T	c.683G>A	p.Arg228Gln	p.R228Q	NM_000380.3	162	156	6	57	57	0	Subclonal
242	ANKS6	chr9	101530449	101530449	Missense_Mutation	SNP	G	A	c.2056C>T	p.Arg686Trp	p.R686W	NM_173551.4	109	103	6	169	169	0	Subclonal
242	TEX10	chr9	103108391	103108391	Nonsense_Mutation	SNP	C	T	c.1100G>A	p.Trp367Ter	p.W367*	NM_017746.3	153	147	6	86	86	0	Subclonal
242	OR13F1	chr9	107266739	107266739	Missense_Mutation	SNP	C	T	c.196C>T	p.Leu66Phe	p.L66F	NM_001004485.1	127	121	6	96	96	0	Subclonal
242	HDHD3	chr9	116136046	116136046	Missense_Mutation	SNP	C	T	c.589G>A	p.Asp197Asn	p.D197N	NM_001304509.1	114	108	6	252	250	2	Subclonal
242	TRIM32	chr9	119461190	119461190	Missense_Mutation	SNP	G	A	c.1169G>A	p.Arg390His	p.R390H	NM_001099679.1	218	212	6	265	265	0	Subclonal
242	C5	chr9	123789494	123789494	Missense_Mutation	SNP	C	T	c.817G>A	p.Glu273Lys	p.E273K	NM_001735.2	25	19	6	12	12	0	Subclonal
242	DAB2IP	chr9	124525826	124525826	Missense_Mutation	SNP	G	A	c.1129G>A	p.Gly377Arg	p.G377R	NM_032552.2	189	183	6	370	370	0	Subclonal
242	OR1J1	chr9	125239746	125239746	Missense_Mutation	SNP	C	A	c.460G>T	p.Ala154Ser	p.A154S	NM_001004451.1	181	105	76	249	249	0	Clonal
242	RABGAP1	chr9	125748685	125748685	Missense_Mutation	SNP	G	A	c.577G>A	p.Glu193Lys	p.E193K	NM_012197.3	159	152	6	205	205	0	Subclonal
242	DOLK	chr9	131708718	131708718	Nonsense_Mutation	SNP	G	A	c.865C>T	p.Gln289Ter	p.Q289*	NM_014908.3	188	181	7	265	265	0	Subclonal
242	NUP214	chr9	134050912	134050912	Missense_Mutation	SNP	G	A	c.3223G>A	p.Val1075Met	p.V1075M	NM_005085.3	230	222	8	185	185	0	Subclonal
242	NACC2	chr9	138903703	138903703	Missense_Mutation	SNP	C	T	c.1423G>A	p.Ala475Thr	p.A475T	NM_144653.4	281	274	6	235	235	0	Subclonal
242	SEC16A	chr9	139370810	139370810	Missense_Mutation	SNP	C	T	c.1258G>A	p.Ala420Thr	p.A420T	NM_001276418.1	60	54	6	62	62	0	Subclonal
242	DIP2C	chr10	394598	394598	Missense_Mutation	SNP	C	T	c.3214G>A	p.Val1072Ile	p.V1072I	NM_014974.2	209	202	7	301	301	0	Subclonal
242	KLF6	chr10	3823949	3823949	Missense_Mutation	SNP	C	T	c.560G>A	p.Gly187Glu	p.G187E	NM_001300.5	279	272	7	165	165	0	Subclonal
242	FBXO18	chr10	5952986	5952986	Missense_Mutation	SNP	G	A	c.1106G>A	p.Arg369Gln	p.R369Q	NM_178150.2	153	147	6	193	192	1	Subclonal
242	ARMC3	chr10	23326250	23326250	Missense_Mutation	SNP	G	A	c.2461G>A	p.Gly821Ser	p.G821S	NM_173081.4	146	140	6	197	197	0	Subclonal
242	BAMBI	chr10	28971103	28971103	Nonsense_Mutation	SNP	C	T	c.556C>T	p.Gln186Ter	p.Q186*	NM_012342.2	304	297	7	296	295	0	Subclonal
242	RET	chr10	43601830	43601830	Missense_Mutation	SNP	G	A	c.874G>A	p.Val292Met	p.V292M	NM_020975.4	64	60	4	84	84	0	Subclonal
242	H2AFY2	chr10	71871365	71871365	Missense_Mutation	SNP	G	A	c.1045G>A	p.Val349Met	p.V349M	NM_018649.2	149	143	6	160	160	0	Subclonal
242	ADAMTS14	chr10	72434375	72434375	Missense_Mutation	SNP	G	A	c.146G>A	p.Arg49Gln	p.R49Q	NM_080722.3	264	256	8	369	369	0	Subclonal
242	FUT11	chr10	75533462	75533462	Missense_Mutation	SNP	C	T	c.1223C>T	p.Ser408Phe	p.S408F	NM_173540.2	308	301	7	304	304	0	Subclonal
242	VCL	chr10	75843189	75843189	Missense_Mutation	SNP	G	A	c.940G>A	p.Ala314Thr	p.A314T	NM_014000.2	188	182	6	228	228	0	Subclonal
242	DLG5	chr10	79579109	79579109	Missense_Mutation	SNP	C	T	c.3641G>A	p.Arg1214Gln	p.R1214Q	NM_004747.3	131	125	6	178	178	0	Subclonal
242	PLCE1	chr10	96025651	96025651	Missense_Mutation	SNP	C	T	c.4217C>T	p.Ser1406Leu	p.S1406L	NM_016341.3	128	121	6	86	86	0	Subclonal
242	EXOSC1	chr10	99201021	99201021	Splice_Region	SNP	G	A	c.223-5C>T			NM_016046.3	91	85	6	159	159	0	Subclonal
242	HPS6	chr10	103826456	103826456	Missense_Mutation	SNP	G	A	c.1225G>A	p.Gly409Arg	p.G409R	NM_024747.5	124	118	6	322	322	0	Subclonal
242	PDCD11	chr10	105202061	105202061	Missense_Mutation	SNP	G	A	c.4799G>A	p.Arg1600Gln	p.R1600Q	NM_014976.1	86	78	8	129	129	0	Subclonal
242	GSTO1	chr10	106025923	106025923	Missense_Mutation	SNP	C	T	c.547C>T	p.Arg183Trp	p.R183W	NM_004832.2	72	66	6	87	87	0	Subclonal
242	AFAP1L2	chr10	116060073	116060073	Missense_Mutation	SNP	C	T	c.1837G>A	p.Val613Ile	p.V613I	NM_001001936.2	82	76	6	159	159	0	Subclonal
242	PNLIP	chr10	118307924	118307924	Missense_Mutation	SNP	G	A	c.254G>A	p.Arg85Lys	p.R85K	NM_000936.2	70	64	6	149	149	0	Subclonal
242	ATE1	chr10	123662084	123662084	Missense_Mutation	SNP	C	T	c.635G>A	p.Arg212Gln	p.R212Q	NM_001001976.2	112	105	7	138	138	0	Subclonal
242	DHX32	chr10	127525312	127525312	Missense_Mutation	SNP	C	T	c.2176G>A	p.Glu726Lys	p.E726K	NM_018180.2	60	54	6	136	136	0	Subclonal
242	ATHL1	chr11	294589	294589	Missense_Mutation	SNP	G	A	c.2054G>A	p.Arg685Gln	p.R685Q	NM_025092.4	101	95	6	89	89	0	Subclonal
242	ART5	chr11	3661129	3661129	Missense_Mutation	SNP	C	T	c.530G>A	p.Arg177His	p.R177H	NM_001079536.1	130	124	6	206	206	0	Subclonal
242	CNGA4	chr11	6261728	6261728	Missense_Mutation	SNP	C	T	c.704C>T	p.Thr235Ile	p.T235I	NM_001037329.3	242	234	8	165	165	0	Subclonal
242	ST5	chr11	8715677	8715677	Missense_Mutation	SNP	C	T	c.3380G>A	p.Gly1127Asp	p.G1127D	NM_005418.3	299	292	7	168	168	0	Subclonal
242	MICALCL	chr11	12315294	12315294	Missense_Mutation	SNP	C	T	c.316C>T	p.Pro106Ser	p.P106S	NM_032867.2	228	221	7	288	288	0	Subclonal
242	RASSF10	chr11	13031875	13031875	Missense_Mutation	SNP	G	A	c.752G>A	p.Arg251His	p.R251H	NM_001080521.2	239	232	7	187	187	0	Subclonal
242	BTBD10	chr11	13441209	13441209	Missense_Mutation	SNP	C	T	c.382G>A	p.Gly128Arg	p.G128R	NM_032320.6	501	489	11	359	359	0	Subclonal
242	CALCB	chr11	15096632	15096632	Missense_Mutation	SNP	C	T	c.112C>T	p.Pro38Ser	p.P38S	NM_000728.3	112	106	6	199	199	0	Subclonal
242	DBX1	chr11	20178061	20178061	Missense_Mutation	SNP	A	T	c.731T>A	p.Leu244His	p.L244H	NM_001029865.2	226	174	52	313	313	0	Subclonal
242	NELL1	chr11	20968904	20968904	Missense_Mutation	SNP	C	T	c.1094C>T	p.Thr365Ile	p.T365I	NM_006157.4	229	223	6	115	115	0	Subclonal
242	ABTB2	chr11	34188903	34188903	Missense_Mutation	SNP	G	A	c.1658C>T	p.Pro553Leu	p.P553L	NM_145804.2	163	157	6	172	172	0	Subclonal
242	ACCSL	chr11	44081396	44081396	Missense_Mutation	SNP	C	T	c.1633C>T	p.Arg545Trp	p.R545W	NM_001031854.2	200	194	6	247	247	0	Subclonal
242	MRPL16	chr11	59573998	59573998	Missense_Mutation	SNP	C	T	c.578G>A	p.Gly193Glu	p.G193E	NM_017840.3	179	173	6	201	201	0	Subclonal
242	ZP1	chr11	60640645	60640645	Missense_Mutation	SNP	C	T	c.1123C>T	p.Arg375Cys	p.R375C	NM_207341.3	153	147	6	139	139	0	Subclonal
242	DDB1	chr11	61070575	61070575	Missense_Mutation	SNP	T	A	c.2885A>T	p.Asp962Val	p.D962V	NM_001923.4	83	43	40	52	52	0	Clonal
242	ZBTB3	chr11	62520515	62520515	Missense_Mutation	SNP	G	A	c.772C>T	p.Arg258Trp	p.R258W	NM_024784.3	250	244	6	277	277	0	Subclonal
242	CHRM1	chr11	62677285	62677285	Missense_Mutation	SNP	G	A	c.1288C>T	p.Arg430Cys	p.R430C	NM_000738.2	141	135	6	303	303	0	Subclonal
242	RARRES3	chr11	63312114	63312114	Missense_Mutation	SNP	C	T	c.140C>T	p.Ser47Phe	p.S47F	NM_004585.4	258	249	9	241	241	0	Subclonal
242	PPP2R5B	chr11	64697946	64697946	Splice_Region	SNP	T	C	c.783-7T>C			NM_006244.3	94	64	30	126	126	0	Clonal
242	VPS51	chr11	64877336	64877336	Missense_Mutation	SNP	C	T	c.1819C>T	p.Arg607Trp	p.R607W	NM_013265.3	240	234	6	306	306	0	Subclonal
242	VPS51	chr11	64877361	64877361	Missense_Mutation	SNP	G	A	c.1844G>A	p.Arg615Gln	p.R615Q	NM_013265.3	186	179	7	258	258	0	Subclonal
242	POLA2	chr11	65064685	65064685	Missense_Mutation	SNP	C	T	c.1742C>T	p.Ala581Val	p.A581V	NM_002689.3	134	128	6	72	72	0	Subclonal
242	EHBP1L1	chr11	65347702	65347702	Missense_Mutation	SNP	G	A	c.463G>A	p.Gly155Arg	p.G155R	NM_001099409.1	208	200	7	186	186	0	Subclonal
242	MAP3K11	chr11	65380630	65380630	Missense_Mutation	SNP	G	A	c.598C>T	p.Pro200Ser	p.P200S	NM_002419.3	309	302	7	309	309	0	Subclonal
242	PCNX3	chr11	65387100	65387100	Missense_Mutation	SNP	C	T	c.1798C>T	p.Pro600Ser	p.P600S	NM_032223.3	131	125	6	142	142	0	Subclonal
242	PCNX3	chr11	65392723	65392723	Missense_Mutation	SNP	C	T	c.3001C>T	p.Arg1001Trp	p.R1001W	NM_032223.3	118	112	6	80	80	0	Subclonal
242	SIPA1	chr11	65408631	65408631	Missense_Mutation	SNP	G	A	c.239G>A	p.Arg80Gln	p.R80Q	NM_006747.3	184	178	6	122	122	0	Subclonal
242	EFEMP2	chr11	65634510	65634510	Missense_Mutation	SNP	G	A	c.1211C>T	p.Pro404Leu	p.P404L	NM_016938.4	115	109	6	127	127	0	Subclonal
242	CD248	chr11	66083505	66083505	Missense_Mutation	SNP	C	T	c.994G>A	p.Gly332Ser	p.G332S	NM_020404.2	134	128	6	234	234	0	Subclonal
242	ANKRD13D	chr11	67059190	67059190	Missense_Mutation	SNP	C	T	c.253C>T	p.Arg85Trp	p.R85W	NM_001347901.1	214	208	6	171	171	0	Subclonal
242	GPR152	chr11	67219527	67219527	Nonsense_Mutation	SNP	G	T	c.669C>A	p.Cys223Ter	p.C223*	NM_206997.1	83	46	37	176	176	0	Clonal
242	TPCN2	chr11	68848894	68848894	Missense_Mutation	SNP	C	T	c.1616C>T	p.Ser539Leu	p.S539L	NM_139075.3	162	154	8	206	206	0	Subclonal
242	DHCR7	chr11	71146479	71146479	Missense_Mutation	SNP	C	T	c.1370G>A	p.Arg457Gln	p.R457Q	NM_001163817.1	102	97	5	56	56	0	Subclonal
242	DHCR7	chr11	71155116	71155116	Missense_Mutation	SNP	G	A	c.244C>T	p.Leu82Phe	p.L82F	NM_001163817.1	290	281	9	385	385	0	Subclonal
242	CLPB	chr11	72004664	72004664	Splice_Region	SNP	C	T	c.1876-5G>A			NM_030813.5	48	42	6	162	162	0	Subclonal
242	PPME1	chr11	73882524	73882524	Missense_Mutation	SNP	C	T	c.58C>T	p.Pro20Ser	p.P20S	NM_016147.2	316	308	8	286	286	0	Subclonal
242	XRRA1	chr11	74618183	74618183	Splice_Region	SNP	G	A	c.761+7C>T			NM_182969.2	65	59	6	177	177	0	Subclonal
242	RPS3	chr11	75111828	75111828	Missense_Mutation	SNP	G	A	c.121G>A	p.Val41Ile	p.V41I	NM_001005.4	160	154	6	98	97	0	Subclonal
242	CLNS1A	chr11	77348722	77348722	Missense_Mutation	SNP	G	A	c.38C>T	p.Ala13Val	p.A13V	NM_001293.2	133	127	6	177	177	0	Subclonal
242	DLG2	chr11	83770429	83770429	Missense_Mutation	SNP	C	T	c.533G>A	p.Arg178Gln	p.R178Q	NM_001364.3	170	162	8	117	117	0	Subclonal
242	ME3	chr11	86158187	86158187	Missense_Mutation	SNP	C	T	c.1300G>A	p.Glu434Lys	p.E434K	NM_001014811.1	153	147	6	151	151	0	Subclonal
242	TRIM49	chr11	89531764	89531764	Missense_Mutation	SNP	T	C	c.893A>G	p.Asn298Ser	p.N298S	NM_020358.2	59	44	15	33	33	0	Subclonal
242	MRE11	chr11	94204896	94204896	Missense_Mutation	SNP	G	A	c.689C>T	p.Pro230Leu	p.P230L	NM_001330347.1	42	38	4	24	24	0	Subclonal
242	MAML2	chr11	95825733	95825733	Nonsense_Mutation	SNP	G	A	c.1462C>T	p.Gln488Ter	p.Q488*	NM_032427.3	112	106	6	230	230	0	Subclonal
242	ZW10	chr11	113618348	113618348	Missense_Mutation	SNP	G	T	c.1177C>A	p.Arg393Ser	p.R393S	NM_004724.3	120	101	19	50	50	0	Subclonal
242	SIDT2	chr11	117063539	117063539	Missense_Mutation	SNP	C	T	c.2062C>T	p.Arg688Cys	p.R688C	NM_001040455.1	101	94	7	109	109	0	Subclonal
242	CEP164	chr11	117279598	117279598	Splice_Region	SNP	C	T	c.3610-8C>T			NM_014956.4	144	136	8	254	254	0	Subclonal
242	UBASH3B	chr11	122650347	122650347	Missense_Mutation	SNP	C	T	c.545C>T	p.Ala182Val	p.A182V	NM_032873.4	173	167	6	303	303	0	Subclonal
242	UBASH3B	chr11	122667630	122667630	Missense_Mutation	SNP	C	T	c.1246C>T	p.Arg416Cys	p.R416C	NM_032873.4	252	244	8	205	205	0	Subclonal
242	FEZ1	chr11	125359451	125359451	Missense_Mutation	SNP	G	A	c.223C>T	p.Arg75Trp	p.R75W	NM_005103.4	151	145	6	126	126	0	Subclonal
242	NFRKB	chr11	129758627	129758627	Missense_Mutation	SNP	G	A	c.199C>T	p.Arg67Cys	p.R67C	NM_001143835.1	149	143	6	193	193	0	Subclonal
242	SNX19	chr11	130785474	130785474	Missense_Mutation	SNP	C	T	c.361G>A	p.Val121Met	p.V121M	NM_001347918.1	315	306	9	240	240	0	Subclonal
242	IGSF9B	chr11	133799562	133799562	Splice_Region	SNP	G	A	c.1631+4C>T			NM_001277285.1	121	115	6	242	242	0	Subclonal
242	FOXM1	chr12	2967809	2967809	Nonsense_Mutation	SNP	G	A	c.2287C>T	p.Gln763Ter	p.Q763*	NM_021953.3	95	89	6	171	171	0	Subclonal
242	C12orf5	chr12	4461805	4461805	Missense_Mutation	SNP	G	C	c.761G>C	p.Cys254Ser	p.C254S	NM_020375.2	97	61	36	108	108	0	Subclonal
242	GDF3	chr12	7842985	7842985	Missense_Mutation	SNP	C	T	c.584G>A	p.Arg195Gln	p.R195Q	NM_020634.1	73	69	4	189	189	0	Subclonal
242	ABCC9	chr12	21965038	21965038	Missense_Mutation	SNP	G	A	c.4156C>T	p.Arg1386Cys	p.R1386C	NM_005691.3	58	52	6	73	73	0	Subclonal
242	SLC38A4	chr12	47182310	47182310	Splice_Site	SNP	C	T	c.210+1G>A		p.X70_splice	NM_001143824.1	195	186	8	75	75	0	Subclonal
242	KMT2D	chr12	49425430	49425430	Missense_Mutation	SNP	G	A	c.13058C>T	p.Pro4353Leu	p.P4353L	NM_003482.3	72	68	4	73	73	0	Subclonal
242	LMBR1L	chr12	49496118	49496118	Missense_Mutation	SNP	G	A	c.811C>T	p.His271Tyr	p.H271Y	NM_018113.3	236	229	7	362	362	0	Subclonal
242	TROAP	chr12	49725015	49725015	Missense_Mutation	SNP	C	T	c.2117C>T	p.Pro706Leu	p.P706L	NM_005480.3	318	311	7	281	281	0	Subclonal
242	FAM186B	chr12	49993561	49993561	Missense_Mutation	SNP	C	T	c.1862G>A	p.Arg621Gln	p.R621Q	NM_032130.2	290	283	7	406	406	0	Subclonal
242	KRT1	chr12	53072332	53072332	Missense_Mutation	SNP	C	T	c.800G>A	p.Arg267Gln	p.R267Q	NM_006121.3	169	164	5	127	127	0	Subclonal
242	KRT76	chr12	53170859	53170859	Missense_Mutation	SNP	C	T	c.217G>A	p.Ala73Thr	p.A73T	NM_015848.4	157	151	6	127	127	0	Subclonal
242	KRT4	chr12	53201154	53201154	Missense_Mutation	SNP	G	A	c.1370C>T	p.Ala457Val	p.A457V	NM_002272.3	188	181	7	155	155	0	Subclonal
242	KRT4	chr12	53207446	53207446	Missense_Mutation	SNP	C	T	c.397G>A	p.Val133Ile	p.V133I	NM_002272.3	163	156	6	129	129	0	Subclonal
242	TIMELESS	chr12	56815753	56815753	Nonsense_Mutation	SNP	G	A	c.2572C>T	p.Arg858Ter	p.R858*	NM_003920.3	155	147	8	299	299	0	Subclonal
242	SDR9C7	chr12	57327796	57327796	Missense_Mutation	SNP	C	T	c.250G>A	p.Glu84Lys	p.E84K	NM_148897.2	202	196	6	211	211	0	Subclonal
242	LIN7A	chr12	81205387	81205387	Nonsense_Mutation	SNP	G	A	c.559C>T	p.Arg187Ter	p.R187*	NM_004664.2	180	174	6	124	124	0	Subclonal
242	ATP2A2	chr12	110777404	110777404	Missense_Mutation	SNP	G	A	c.1639G>A	p.Val547Ile	p.V547I	NM_170665.3	212	206	6	292	292	0	Subclonal
242	BRAP	chr12	112117032	112117032	Missense_Mutation	SNP	C	T	c.556G>A	p.Glu186Lys	p.E186K	NM_006768.4	144	138	6	141	141	0	Subclonal
242	LHX5	chr12	113906059	113906059	Missense_Mutation	SNP	G	A	c.548C>T	p.Pro183Leu	p.P183L	NM_022363.2	109	83	26	174	174	0	Subclonal
242	PRKAB1	chr12	120117753	120117753	Missense_Mutation	SNP	C	T	c.682C>T	p.Leu228Phe	p.L228F	NM_006253.4	312	303	9	492	492	0	Subclonal
242	VPS33A	chr12	122720373	122720373	Missense_Mutation	SNP	C	T	c.1400G>A	p.Arg467Gln	p.R467Q	NM_022916.4	161	155	6	121	121	0	Subclonal
242	RSRC2	chr12	122992940	122992940	Missense_Mutation	SNP	G	A	c.860C>T	p.Thr287Ile	p.T287I	NM_023012.5	132	126	6	142	142	0	Subclonal
242	DNAH10	chr12	124268653	124268653	Missense_Mutation	SNP	G	A	c.976G>A	p.Glu326Lys	p.E326K	NM_207437.3	184	178	6	183	183	0	Subclonal
242	GLT1D1	chr12	129442109	129442109	Missense_Mutation	SNP	C	T	c.560C>T	p.Pro187Leu	p.P187L	NM_144669.1	166	158	8	161	161	0	Subclonal
242	NUPL1	chr13	25905587	25905587	Nonsense_Mutation	SNP	G	A	c.1326G>A	p.Trp442Ter	p.W442*	NM_014089.3	312	301	11	216	216	0	Subclonal
242	MTUS2	chr13	29933422	29933422	Missense_Mutation	SNP	G	A	c.2959G>A	p.Ala987Thr	p.A987T	NM_001033602.2	190	184	6	299	299	0	Subclonal
242	RXFP2	chr13	32366010	32366010	Missense_Mutation	SNP	G	A	c.1213G>A	p.Gly405Ser	p.G405S	NM_130806.3	185	178	7	86	86	0	Subclonal
242	BRCA2	chr13	32913173	32913173	Missense_Mutation	SNP	C	T	c.4681C>T	p.His1561Tyr	p.H1561Y	NM_000059.3	119	58	61	58	58	0	Clonal
242	BRCA2	chr13	32972488	32972488	Missense_Mutation	SNP	C	T	c.9838C>T	p.Pro3280Ser	p.P3280S	NM_000059.3	146	141	5	78	78	0	Subclonal
242	SUPT20H	chr13	37605737	37605737	Missense_Mutation	SNP	A	C	c.888T>G	p.Ser296Arg	p.S296R	NM_001014286.2	62	41	21	41	41	0	Subclonal
242	RUBCNL	chr13	46946147	46946147	Missense_Mutation	SNP	G	A	c.464C>T	p.Ala155Val	p.A155V	NM_001286761.1	208	201	7	437	435	2	Subclonal
242	MYCBP2	chr13	77692598	77692598	Nonsense_Mutation	SNP	G	A	c.8248C>T	p.Gln2750Ter	p.Q2750*	XM_005266299.1	231	223	8	202	202	0	Subclonal
242	SLAIN1	chr13	78318553	78318553	Missense_Mutation	SNP	G	A	c.410G>A	p.Arg137His	p.R137H	NM_001040153.3	136	127	7	86	86	0	Subclonal
242	EDDM3A	chr14	21215901	21215901	Missense_Mutation	SNP	G	T	c.162G>T	p.Met54Ile	p.M54I	NM_006683.4	19	10	9	54	54	0	Subclonal
242	TRAV24	chr14	22573899	22573899	Missense_Mutation	SNP	G	A	c.119G>A	p.Ser40Asn	p.S40N	NC_000014.8:TRAV24:u_t_1	215	208	7	150	150	0	Subclonal
242	NOP9	chr14	24769791	24769791	Missense_Mutation	SNP	G	A	c.425G>A	p.Gly142Glu	p.G142E	NM_174913.2	267	258	9	151	151	0	Subclonal
242	FANCM	chr14	45605376	45605376	Missense_Mutation	SNP	G	A	c.142G>A	p.Ala48Thr	p.A48T	NM_020937.3	295	289	6	233	233	0	Subclonal
242	LINC01588	chr14	50472480	50472480	Missense_Mutation	SNP	C	T	c.38G>A	p.Ser13Asn	p.S13N	NM_001012706.1	253	246	7	157	157	0	Subclonal
242	NAA30	chr14	57857967	57857967	Missense_Mutation	SNP	G	A	c.292G>A	p.Ala98Thr	p.A98T	NM_001011713.2	139	133	6	118	118	0	Subclonal
242	SPTB	chr14	65259994	65259994	Missense_Mutation	SNP	C	T	c.2387G>A	p.Arg796His	p.R796H	NM_000347.5	224	217	7	120	120	0	Subclonal
242	FNTB	chr14	65494229	65494229	Missense_Mutation	SNP	G	A	c.433G>A	p.Gly145Ser	p.G145S	NM_002028.3	208	200	8	171	171	0	Subclonal
242	PCNX	chr14	71444742	71444742	Missense_Mutation	SNP	G	A	c.1688G>A	p.Arg563His	p.R563H	NM_014982.2	205	199	6	188	188	0	Subclonal
242	SIPA1L1	chr14	72055218	72055218	Missense_Mutation	SNP	C	G	c.629C>G	p.Ser210Cys	p.S210C	NM_015556.2	212	128	84	111	111	0	Clonal
242	ZNF410	chr14	74364767	74364767	Splice_Region	SNP	C	T	c.389-7C>T			NM_021188.2	140	134	6	103	103	0	Subclonal
242	NRDE2	chr14	90755020	90755020	Missense_Mutation	SNP	C	T	c.2699G>A	p.Cys900Tyr	p.C900Y	NM_017970.3	118	112	6	236	236	0	Subclonal
242	PPP4R3A	chr14	91948381	91948381	Missense_Mutation	SNP	G	A	c.454C>T	p.Pro152Ser	p.P152S	NM_001284280.1	156	150	6	81	81	0	Subclonal
242	FBLN5	chr14	92343941	92343941	Missense_Mutation	SNP	G	A	c.1075C>T	p.Arg359Cys	p.R359C	NM_006329.3	201	192	9	202	202	0	Subclonal
242	SERPINA5	chr14	95056501	95056501	Missense_Mutation	SNP	G	A	c.743G>A	p.Arg248Gln	p.R248Q	NM_000624.5	132	126	6	210	210	0	Subclonal
242	IGHG1	chr14	106208678	106208678	Missense_Mutation	SNP	C	T	c.339G>A	p.Ser114Asn	p.S114N	NC_000014.8:IGHG1:u_t_1	198	192	6	245	243	0	Subclonal
242	SPINT1	chr15	41148183	41148183	Missense_Mutation	SNP	C	T	c.1259C>T	p.Thr420Ile	p.T420I	NM_181642.2	104	98	6	168	168	0	Subclonal
242	ZSCAN29	chr15	43653740	43653740	Missense_Mutation	SNP	C	T	c.2090G>A	p.Arg697Gln	p.R697Q	NM_152455.3	119	113	6	181	181	0	Subclonal
242	SORD	chr15	45353364	45353364	Missense_Mutation	SNP	C	T	c.365C>T	p.Thr122Met	p.T122M	NM_003104.5	146	140	6	308	308	0	Clonal
242	TMOD3	chr15	52186057	52186057	Missense_Mutation	SNP	C	T	c.542C>T	p.Pro181Leu	p.P181L	NM_014547.4	89	83	6	95	95	0	Subclonal
242	C2CD4A	chr15	62359855	62359855	Missense_Mutation	SNP	C	T	c.43C>T	p.Arg15Trp	p.R15W	NM_207322.2	259	252	7	242	242	0	Subclonal
242	CILP	chr15	65489718	65489718	Missense_Mutation	SNP	C	T	c.2906G>A	p.Arg969Gln	p.R969Q	NM_003613.3	245	236	9	308	308	0	Subclonal
242	PARP16	chr15	65559057	65559057	Missense_Mutation	SNP	G	A	c.362C>T	p.Ala121Val	p.A121V	NM_001316943.1	150	144	6	77	77	0	Subclonal
242	AAGAB	chr15	67529023	67529023	Missense_Mutation	SNP	G	A	c.209C>T	p.Thr70Ile	p.T70I	NM_024666.4	127	121	6	70	70	0	Subclonal
242	ISLR	chr15	74467987	74467987	Missense_Mutation	SNP	C	T	c.788C>T	p.Pro263Leu	p.P263L	NM_005545.3	130	124	6	280	280	0	Subclonal
242	MPI	chr15	75185047	75185047	Missense_Mutation	SNP	G	A	c.391G>A	p.Asp131Asn	p.D131N	NM_002435.2	131	125	6	226	226	0	Subclonal
242	MPI	chr15	75189480	75189480	Missense_Mutation	SNP	C	T	c.973C>T	p.Leu325Phe	p.L325F	NM_002435.2	155	149	6	192	192	0	Subclonal
242	C15orf39	chr15	75500998	75500998	Missense_Mutation	SNP	G	A	c.2609G>A	p.Arg870His	p.R870H	NM_015492.4	102	94	8	102	102	0	Subclonal
242	BLM	chr15	91352442	91352442	Missense_Mutation	SNP	C	T	c.3827C>T	p.Ala1276Val	p.A1276V	NM_000057.3	152	147	5	135	135	0	Subclonal
242	ZNF598	chr16	2052356	2052356	Missense_Mutation	SNP	G	A	c.748C>T	p.Thr249Met	p.T249M	NM_178167.3	185	179	6	144	144	0	Subclonal
242	CASKIN1	chr16	2240069	2240069	Splice_Region	SNP	C	T	c.244+5G>A			NM_020764.3	29	23	6	42	42	0	Subclonal
242	SRRM2	chr16	2816971	2816971	Missense_Mutation	SNP	G	A	c.6442G>A	p.Val2148Ile	p.V2148I	NM_016333.3	204	198	6	314	314	0	Subclonal
242	ZNF213	chr16	3191257	3191257	Missense_Mutation	SNP	G	A	c.1289G>A	p.Gly430Asp	p.G430D	NM_001134655.1	150	144	6	231	231	0	Subclonal
242	CREBBP	chr16	3790412	3790412	Missense_Mutation	SNP	C	T	c.4121G>A	p.Gly1374Glu	p.G1374E	NM_004380.2	113	106	7	141	141	0	Subclonal
242	CREBBP	chr16	3823847	3823847	Nonsense_Mutation	SNP	G	A	c.2368C>T	p.Gln790Ter	p.Q790*	NM_004380.2	159	153	6	87	87	0	Subclonal
242	DNAH3	chr16	21049105	21049105	Missense_Mutation	SNP	G	A	c.4928C>T	p.Ala1643Val	p.A1643V	NM_017539.2	133	127	6	263	263	0	Subclonal
242	NPIPB5	chr16	22545865	22545865	Missense_Mutation	SNP	G	C	c.1561G>C	p.Ala521Pro	p.A521P	NM_001135865.1	146	130	16	72	72	0	Subclonal
242	GTF3C1	chr16	27473688	27473688	Missense_Mutation	SNP	C	T	c.6044G>A	p.Gly2015Asp	p.G2015D	NM_001520.3	260	254	6	260	260	0	Subclonal
242	ZG16	chr16	29791654	29791654	Missense_Mutation	SNP	C	T	c.418C>T	p.Arg140Cys	p.R140C	NM_152338.3	168	161	7	126	126	0	Subclonal
242	TAOK2	chr16	29989217	29989217	Missense_Mutation	SNP	G	A	c.124G>A	p.Val42Ile	p.V42I	NM_016151.3	261	254	7	262	262	0	Subclonal
242	SRCAP	chr16	30734424	30734424	Missense_Mutation	SNP	C	T	c.4033C>T	p.Arg1345Cys	p.R1345C	NM_006662.2	144	138	6	91	91	0	Subclonal
242	SRCAP	chr16	30750345	30750345	Missense_Mutation	SNP	C	T	c.8984C>T	p.Thr2995Ile	p.T2995I	NM_006662.2	317	309	8	327	327	0	Subclonal
242	BCKDK	chr16	31122441	31122441	Missense_Mutation	SNP	C	T	c.746C>T	p.Ala249Val	p.A249V	NM_005881.3	147	83	64	109	109	0	Clonal
242	CNEP1R1	chr16	50063630	50063630	Splice_Region	SNP	C	T	c.98-6C>T			NM_001281789.1	150	144	6	98	98	0	Subclonal
242	SALL1	chr16	51174431	51174431	Missense_Mutation	SNP	G	T	c.1702C>A	p.Pro568Thr	p.P568T	NM_002968.2	18	10	8	41	41	0	Subclonal
242	GNAO1	chr16	56385298	56385298	Splice_Region	SNP	C	T	c.726C>T	p.Asn242%3D	p.N242%3D	NM_020988.2	56	50	6	32	32	0	Subclonal
242	NUP93	chr16	56792547	56792547	Missense_Mutation	SNP	G	A	c.277G>A	p.Val93Met	p.V93M	NM_014669.4	345	337	8	341	341	0	Subclonal
242	KIAA0895L	chr16	67213997	67213997	Missense_Mutation	SNP	G	A	c.517C>T	p.Pro173Ser	p.P173S	NM_001040715.1	237	230	7	244	244	0	Subclonal
242	ATP6V0D1	chr16	67478439	67478439	Missense_Mutation	SNP	G	A	c.473C>T	p.Thr158Met	p.T158M	NM_004691.4	95	89	6	137	137	0	Subclonal
242	DUS2	chr16	68087518	68087518	Missense_Mutation	SNP	G	A	c.224G>A	p.Arg75His	p.R75H	NM_001271762.1	211	205	6	257	257	0	Subclonal
242	PDPR	chr16	70154480	70154480	Missense_Mutation	SNP	A	G	c.85A>G	p.Thr29Ala	p.T29A	NM_017990.3	155	141	14	210	210	0	Subclonal
242	HYDIN	chr16	71098676	71098676	Missense_Mutation	SNP	G	A	c.2143C>T	p.Pro715Ser	p.P715S	NM_001270974.1	67	39	28	184	184	0	Clonal
242	MBTPS1	chr16	84094365	84094365	Missense_Mutation	SNP	G	A	c.2626C>T	p.Pro876Ser	p.P876S	NM_003791.3	190	182	8	225	225	0	Subclonal
242	HSDL1	chr16	84163847	84163847	Missense_Mutation	SNP	C	T	c.410G>A	p.Arg137Gln	p.R137Q	NM_031463.4	184	178	6	214	214	0	Subclonal
242	ZZEF1	chr17	3989068	3989068	Missense_Mutation	SNP	G	A	c.2542C>T	p.Pro848Ser	p.P848S	NM_015113.3	171	163	8	142	142	0	Subclonal
242	PLD2	chr17	4717954	4717954	Missense_Mutation	SNP	G	A	c.1121G>A	p.Arg374His	p.R374H	NM_002663.4	269	263	6	401	399	2	Subclonal
242	USP6	chr17	5042597	5042597	Missense_Mutation	SNP	C	T	c.1126C>T	p.Arg376Cys	p.R376C	NM_004505.3	77	71	6	134	134	0	Subclonal
242	DVL2	chr17	7133379	7133379	Missense_Mutation	SNP	C	T	c.506G>A	p.Ser169Asn	p.S169N	NM_004422.2	260	254	6	208	208	0	Subclonal
242	C17orf74	chr17	7329786	7329786	Missense_Mutation	SNP	G	A	c.476G>A	p.Arg159His	p.R159H	NM_175734.4	102	68	34	113	113	0	Clonal
242	ZBTB4	chr17	7366140	7366140	Missense_Mutation	SNP	G	A	c.2161C>T	p.Arg721Cys	p.R721C	NM_001128833.1	129	123	6	91	91	0	Subclonal
242	FXR2	chr17	7495872	7495872	Missense_Mutation	SNP	C	T	c.1775G>A	p.Arg592His	p.R592H	NM_004860.3	245	236	7	199	199	0	Subclonal
242	MYH13	chr17	10258038	10258038	Missense_Mutation	SNP	C	T	c.964G>A	p.Val322Ile	p.V322I	NM_003802.2	111	105	6	79	79	0	Subclonal
242	ELAC2	chr17	12897742	12897742	Missense_Mutation	SNP	C	T	c.2108G>A	p.Ser703Asn	p.S703N	NM_018127.6	256	248	8	303	303	0	Subclonal
242	RASD1	chr17	17399342	17399342	Missense_Mutation	SNP	C	T	c.154G>A	p.Ala52Thr	p.A52T	NM_016084.4	261	253	8	298	298	0	Subclonal
242	SREBF1	chr17	17716786	17716786	Missense_Mutation	SNP	A	G	c.3110T>C	p.Leu1037Pro	p.L1037P	NM_004176.4	80	41	39	110	110	0	Clonal
242	FLOT2	chr17	27207876	27207876	Missense_Mutation	SNP	G	A	c.1103C>T	p.Ala368Val	p.A368V	NM_004475.2	218	211	7	360	360	0	Subclonal
242	SLC6A4	chr17	28548799	28548799	Missense_Mutation	SNP	G	A	c.178C>T	p.Arg60Trp	p.R60W	NM_001045.5	160	154	6	231	231	0	Subclonal
242	ERBB2	chr17	37881118	37881118	Missense_Mutation	SNP	G	A	c.2447G>A	p.Arg816His	p.R816H	NM_004448.3	176	170	6	280	280	0	Subclonal
242	KRTAP9-9	chr17	39412119	39412119	Missense_Mutation	SNP	C	A	c.482C>A	p.Ser161Tyr	p.S161Y	NM_030975.2	202	185	17	211	209	2	Subclonal
242	JUP	chr17	39914709	39914709	Missense_Mutation	SNP	C	T	c.1715G>A	p.Arg572Gln	p.R572Q	NM_002230.2	61	57	4	77	77	0	Subclonal
242	ATP6V0A1	chr17	40647118	40647118	Missense_Mutation	SNP	G	A	c.1381G>A	p.Gly461Ser	p.G461S	NM_001130021.1	112	106	6	59	59	0	Subclonal
242	WNK4	chr17	40948239	40948239	Missense_Mutation	SNP	C	T	c.3530C>T	p.Ala1177Val	p.A1177V	NM_032387.4	125	119	6	104	104	0	Subclonal
242	C17orf53	chr17	42231913	42231913	Splice_Region	SNP	C	T	c.1450-8C>T			NM_024032.3	121	115	6	314	314	0	Subclonal
242	UBTF	chr17	42285128	42285128	Missense_Mutation	SNP	C	T	c.1964G>A	p.Ser655Asn	p.S655N	NM_014233.3	239	231	8	232	232	0	Subclonal
242	SLC4A1	chr17	42335378	42335378	Missense_Mutation	SNP	C	T	c.1258G>A	p.Ala420Thr	p.A420T	NM_000342.3	131	125	6	200	200	0	Subclonal
242	DBF4B	chr17	42815785	42815785	Missense_Mutation	SNP	G	A	c.706G>A	p.Glu236Lys	p.E236K	NM_145663.2	104	98	6	162	162	0	Subclonal
242	KIF18B	chr17	43011474	43011474	Splice_Region	SNP	G	A	c.886-7C>T			NM_001264573.1	134	128	6	235	235	0	Subclonal
242	NFE2L1	chr17	46135909	46135909	Missense_Mutation	SNP	G	A	c.1225G>A	p.Gly409Ser	p.G409S	NM_003204.2	157	151	6	153	153	0	Subclonal
242	PHB	chr17	47482464	47482464	Missense_Mutation	SNP	C	T	c.709G>A	p.Glu237Lys	p.E237K	NM_001281496.1	96	90	6	106	106	0	Subclonal
242	MMD	chr17	53471874	53471874	Missense_Mutation	SNP	C	T	c.538G>A	p.Glu180Lys	p.E180K	NM_012329.2	80	46	34	47	47	0	Clonal
242	MTMR4	chr17	56593982	56593982	Splice_Region	SNP	G	A	c.-36-3C>T			NM_004687.4	266	259	7	136	136	0	Subclonal
242	TEX14	chr17	56700367	56700367	Nonsense_Mutation	SNP	G	T	c.258C>A	p.Cys86Ter	p.C86*	NM_001201457.1	82	50	32	147	147	0	Clonal
242	CLTC	chr17	57760000	57760000	Missense_Mutation	SNP	G	A	c.3611G>A	p.Arg1204His	p.R1204H	NM_004859.3	165	158	7	123	123	0	Subclonal
242	TEX2	chr17	62290182	62290182	Missense_Mutation	SNP	C	T	c.1396G>A	p.Val466Met	p.V466M	NM_001288732.1	203	197	6	169	169	0	Subclonal
242	GPRC5C	chr17	72443046	72443046	Missense_Mutation	SNP	G	A	c.1241G>A	p.Gly414Asp	p.G414D	NM_018653.3	181	175	6	426	426	0	Subclonal
242	NUP85	chr17	73221237	73221237	Nonsense_Mutation	SNP	C	T	c.637C>T	p.Arg213Ter	p.R213*	NM_024844.4	167	160	7	361	361	0	Subclonal
242	GRB2	chr17	73316622	73316622	Missense_Mutation	SNP	C	T	c.481G>A	p.Val161Ile	p.V161I	NM_002086.4	122	116	6	128	128	0	Subclonal
242	GALK1	chr17	73754346	73754346	Missense_Mutation	SNP	C	T	c.1052G>A	p.Cys351Tyr	p.C351Y	NM_000154.1	157	151	6	195	195	0	Subclonal
242	GALK1	chr17	73758896	73758896	Missense_Mutation	SNP	G	A	c.682C>T	p.Arg228Cys	p.R228C	NM_000154.1	157	151	6	176	176	0	Subclonal
242	QRICH2	chr17	74287641	74287641	Missense_Mutation	SNP	G	A	c.2669C>T	p.Thr890Ile	p.T890I	NM_032134.2	73	67	6	137	137	0	Subclonal
242	RHBDF2	chr17	74473078	74473078	Missense_Mutation	SNP	C	T	c.1036G>A	p.Gly346Arg	p.G346R	NM_024599.5	91	85	4	143	143	0	Subclonal
242	SEC14L1	chr17	75205466	75205466	Missense_Mutation	SNP	C	T	c.1519C>T	p.Arg507Trp	p.R507W	NM_001039573.2	254	248	6	280	280	0	Subclonal
242	SLC26A11	chr17	78220412	78220412	Missense_Mutation	SNP	G	A	c.1258G>A	p.Asp420Asn	p.D420N	NM_001166347.1	147	141	6	198	198	0	Subclonal
242	EPB41L3	chr18	5434055	5434055	Missense_Mutation	SNP	G	A	c.671C>T	p.Thr224Ile	p.T224I	NM_012307.3	121	115	6	170	170	0	Subclonal
242	LRRC30	chr18	7231450	7231450	Missense_Mutation	SNP	G	A	c.314G>A	p.Arg105His	p.R105H	NM_001105581.1	241	232	9	451	451	0	Subclonal
242	PTPRM	chr18	8069956	8069956	Missense_Mutation	SNP	G	A	c.1405G>A	p.Glu469Lys	p.E469K	NM_002845.3	113	107	6	90	90	0	Subclonal
242	APCDD1	chr18	10485591	10485591	Missense_Mutation	SNP	C	T	c.907C>T	p.Arg303Cys	p.R303C	NM_153000.4	177	171	6	158	158	0	Subclonal
242	GNAL	chr18	11824950	11824950	Missense_Mutation	SNP	G	A	c.427G>A	p.Asp143Asn	p.D143N	NM_001142339.2	133	127	6	108	108	0	Subclonal
242	CIDEA	chr18	12277199	12277199	Missense_Mutation	SNP	G	A	c.590G>A	p.Arg197Gln	p.R197Q	NM_001279.3	230	224	6	288	288	0	Subclonal
242	TTC39C	chr18	21660677	21660677	Missense_Mutation	SNP	G	A	c.589G>A	p.Ala197Thr	p.A197T	NM_001135993.1	232	226	6	192	192	0	Subclonal
242	KCTD1	chr18	24035774	24035774	Missense_Mutation	SNP	C	T	c.707G>A	p.Arg236Gln	p.R236Q	NM_001136205.2	244	237	7	195	195	0	Subclonal
242	GAREM	chr18	29867019	29867019	Missense_Mutation	SNP	G	A	c.1541C>T	p.Pro514Leu	p.P514L	NM_001242409.1	282	275	7	210	210	0	Subclonal
242	SLC14A1	chr18	43316573	43316573	Missense_Mutation	SNP	C	T	c.623C>T	p.Thr208Ile	p.T208I	NM_001146036.2	114	108	6	61	61	0	Subclonal
242	PLEKHJ1	chr19	2234020	2234020	Missense_Mutation	SNP	C	T	c.361G>A	p.Glu121Lys	p.E121K	NM_018049.1	198	191	7	126	126	0	Subclonal
242	DPP9	chr19	4714333	4714333	Missense_Mutation	SNP	C	T	c.73G>A	p.Glu25Lys	p.E25K	NM_139159.4	267	260	7	125	125	0	Subclonal
242	MYO1F	chr19	8586459	8586459	Missense_Mutation	SNP	G	A	c.3250C>T	p.His1084Tyr	p.H1084Y	NM_012335.3	185	178	7	303	303	0	Subclonal
242	MUC16	chr19	9057266	9057266	Missense_Mutation	SNP	C	G	c.30180G>C	p.Lys10060Asn	p.K10060N	NM_024690.2	126	120	6	217	217	0	Subclonal
242	MUC16	chr19	9065474	9065474	Missense_Mutation	SNP	C	A	c.21972G>T	p.Met7324Ile	p.M7324I	NM_024690.2	106	66	40	267	267	0	Clonal
242	MUC16	chr19	9065488	9065488	Missense_Mutation	SNP	C	T	c.21958G>A	p.Glu7320Lys	p.E7320K	NM_024690.2	100	65	35	267	267	0	Subclonal
242	COL5A3	chr19	10079175	10079175	Splice_Region	SNP	G	A	c.4207-7C>T			NM_015719.3	95	89	6	144	144	0	Subclonal
242	DNMT1	chr19	10257145	10257145	Missense_Mutation	SNP	C	T	c.2728G>A	p.Val910Ile	p.V910I	NM_001379.2	97	91	6	144	144	0	Subclonal
242	LDLR	chr19	11224052	11224052	Missense_Mutation	SNP	G	A	c.1285G>A	p.Val429Met	p.V429M	NM_000527.4	107	101	6	185	185	0	Subclonal
242	KANK2	chr19	11304568	11304568	Missense_Mutation	SNP	G	A	c.188C>T	p.Ala63Val	p.A63V	NM_001136191.2	205	199	6	168	168	0	Subclonal
242	CACNA1A	chr19	13395881	13395881	Splice_Site	SNP	C	T	c.3704+1G>A		p.X1235_splice	NM_000068.3	88	82	6	155	155	0	Subclonal
242	DCAF15	chr19	14065473	14065473	Splice_Region	SNP	G	A	c.366G>A	p.Leu122%3D	p.L122%3D	NM_138353.2	158	152	6	162	162	0	Subclonal
242	LPHN1	chr19	14288413	14288413	Missense_Mutation	SNP	C	T	c.214G>A	p.Asp72Asn	p.D72N	NM_001008701.2	162	156	6	292	292	0	Subclonal
242	SLC1A6	chr19	15079218	15079218	Missense_Mutation	SNP	T	G	c.445A>C	p.Met149Leu	p.M149L	NM_005071.2	133	77	56	270	270	0	Clonal
242	NOTCH3	chr19	15276248	15276248	Missense_Mutation	SNP	G	C	c.5746C>G	p.Leu1916Val	p.L1916V	NM_000435.2	158	85	73	194	194	0	Clonal
242	OR10H1	chr19	15918201	15918201	Missense_Mutation	SNP	A	G	c.647T>C	p.Leu216Pro	p.L216P	NM_013940.2	81	72	7	246	240	6	Subclonal
242	OR10H1	chr19	15918238	15918238	Missense_Mutation	SNP	A	C	c.610T>G	p.Cys204Gly	p.C204G	NM_013940.2	117	109	8	268	262	6	Subclonal
242	ABHD8	chr19	17403568	17403568	Missense_Mutation	SNP	C	T	c.1222G>A	p.Val408Ile	p.V408I	NM_024527.4	141	135	6	344	344	0	Subclonal
242	ATP13A1	chr19	19757023	19757023	Missense_Mutation	SNP	C	T	c.3239G>A	p.Ser1080Asn	p.S1080N	NM_020410.2	138	132	6	174	174	0	Subclonal
242	LSR	chr19	35739837	35739837	Missense_Mutation	SNP	G	A	c.56G>A	p.Ser19Asn	p.S19N	NM_205834.3	169	163	6	163	163	0	Subclonal
242	ZNF260	chr19	37005590	37005590	Missense_Mutation	SNP	T	A	c.551A>T	p.Asn184Ile	p.N184I	NM_001012756.2	52	27	25	28	28	0	Clonal
242	RYR1	chr19	39068585	39068585	Missense_Mutation	SNP	G	A	c.14200G>A	p.Gly4734Arg	p.G4734R	NM_000540.2	130	122	8	195	195	0	Subclonal
242	NFKBIB	chr19	39396088	39396088	Missense_Mutation	SNP	G	A	c.532G>A	p.Ala178Thr	p.A178T	NM_002503.4	149	143	6	205	205	0	Subclonal
242	MAP3K10	chr19	40698521	40698521	Missense_Mutation	SNP	G	A	c.583G>A	p.Val195Met	p.V195M	NM_002446.3	91	85	6	85	85	0	Subclonal
242	SPTBN4	chr19	41009758	41009758	Missense_Mutation	SNP	C	T	c.1384C>T	p.Pro462Ser	p.P462S	NM_020971.2	57	51	6	138	138	0	Subclonal
242	ADCK4	chr19	41211242	41211242	Missense_Mutation	SNP	G	A	c.478C>T	p.Leu160Phe	p.L160F	NM_024876.3	145	139	6	156	156	0	Subclonal
242	HNRNPUL1	chr19	41810084	41810084	Missense_Mutation	SNP	G	A	c.1913G>A	p.Ser638Asn	p.S638N	NM_001301016.2	242	234	8	169	169	0	Subclonal
242	ZNF285	chr19	44890654	44890654	Missense_Mutation	SNP	C	T	c.1774G>A	p.Glu592Lys	p.E592K	NM_001291488.1	63	55	8	61	61	0	Subclonal
242	RELB	chr19	45528933	45528933	Missense_Mutation	SNP	G	A	c.824G>A	p.Arg275Gln	p.R275Q	NM_006509.3	215	209	6	292	292	0	Subclonal
242	PPP5C	chr19	46888163	46888163	Nonsense_Mutation	SNP	C	T	c.901C>T	p.Arg301Ter	p.R301*	NM_006247.3	149	143	6	154	154	0	Subclonal
242	PNMAL2	chr19	46997630	46997630	Missense_Mutation	SNP	C	T	c.1093G>A	p.Glu365Lys	p.E365K	NM_020709.1	131	125	6	241	241	0	Subclonal
242	PRKD2	chr19	47193934	47193934	Missense_Mutation	SNP	C	T	c.1732G>A	p.Ala578Thr	p.A578T	NM_001079880.1	223	216	7	229	229	0	Subclonal
242	CCDC9	chr19	47763645	47763645	Missense_Mutation	SNP	G	A	c.176G>A	p.Arg59His	p.R59H	NM_015603.2	137	131	6	157	157	0	Subclonal
242	GLTSCR1	chr19	48183709	48183709	Missense_Mutation	SNP	C	T	c.1282C>T	p.Pro428Ser	p.P428S	NM_015711.3	140	134	6	239	239	0	Subclonal
242	CCDC114	chr19	48821738	48821738	Missense_Mutation	SNP	C	T	c.155G>A	p.Arg52Gln	p.R52Q	NM_144577.3	170	165	5	144	144	0	Subclonal
242	RUVBL2	chr19	49513857	49513857	Missense_Mutation	SNP	C	T	c.776C>T	p.Ala259Val	p.A259V	NM_006666.1	63	57	6	54	54	0	Subclonal
242	KLK15	chr19	51331057	51331057	Missense_Mutation	SNP	C	T	c.58G>A	p.Asp20Asn	p.D20N	NM_017509.3	180	173	7	175	175	0	Subclonal
242	ZNF534	chr19	52941911	52941911	Missense_Mutation	SNP	C	T	c.1237C>T	p.His413Tyr	p.H413Y	NM_001143939.1	44	29	15	117	117	0	Subclonal
242	DPRX	chr19	54140012	54140012	Missense_Mutation	SNP	C	T	c.346C>T	p.Pro116Ser	p.P116S	NM_001012728.1	207	201	6	207	207	0	Subclonal
242	ZNF671	chr19	58233785	58233785	Missense_Mutation	SNP	C	T	c.287G>A	p.Arg96His	p.R96H	NM_024833.2	135	127	8	176	176	0	Subclonal
242	TRIB3	chr20	368826	368826	Missense_Mutation	SNP	C	T	c.172C>T	p.Arg58Cys	p.R58C	NM_001301188.1	156	150	6	209	209	0	Subclonal
242	BTBD3	chr20	11900396	11900396	Missense_Mutation	SNP	C	T	c.448C>T	p.His150Tyr	p.H150Y	NM_014962.3	250	243	7	222	222	0	Subclonal
242	FOXA2	chr20	22563428	22563428	Missense_Mutation	SNP	G	A	c.434C>T	p.Ala145Val	p.A145V	NM_153675.2	79	73	6	46	46	0	Subclonal
242	ACSS1	chr20	25028762	25028762	Nonsense_Mutation	SNP	C	T	c.390G>A	p.Trp130Ter	p.W130*	NM_032501.3	257	249	8	231	231	0	Subclonal
242	CPNE1	chr20	34219419	34219419	Missense_Mutation	SNP	C	T	c.724G>A	p.Val242Ile	p.V242I	NM_003915.5	210	203	7	186	186	0	Subclonal
242	SOGA1	chr20	35422146	35422146	Missense_Mutation	SNP	G	A	c.4339C>T	p.Arg1447Trp	p.R1447W	NM_080627.2	119	113	6	135	134	1	Subclonal
242	ADIG	chr20	37209989	37209989	Missense_Mutation	SNP	C	G	c.96C>G	p.Ile32Met	p.I32M	NM_001018082.2	94	57	37	71	71	0	Clonal
242	WFDC6	chr20	44163129	44163129	Missense_Mutation	SNP	A	G	c.238T>C	p.Tyr80His	p.Y80H	NM_080827.1	113	69	44	161	161	0	Clonal
242	LSM14B	chr20	60705703	60705703	Missense_Mutation	SNP	G	A	c.791G>A	p.Arg264Gln	p.R264Q	NM_144703.2	148	141	7	122	122	0	Subclonal
242	RTEL1	chr20	62292738	62292738	Nonsense_Mutation	SNP	C	T	c.190C>T	p.Arg64Ter	p.R64*	NM_016434.3	92	46	46	64	64	0	Clonal
242	CECR2	chr22	18028640	18028640	Missense_Mutation	SNP	C	T	c.3341C>T	p.Ala1286Val	p.A1286V	NM_001290047.1	213	207	6	192	192	0	Subclonal
242	MICAL3	chr22	18299494	18299494	Missense_Mutation	SNP	C	T	c.5407G>A	p.Asp1803Asn	p.D1803N	NM_015241.2	115	109	6	126	126	0	Subclonal
242	RFPL1	chr22	29837827	29837827	Missense_Mutation	SNP	A	G	c.670A>G	p.Ser224Gly	p.S224G	NM_021026.2	200	193	7	476	476	0	Subclonal
242	CABP7	chr22	30124714	30124714	Missense_Mutation	SNP	G	C	c.349G>C	p.Asp117His	p.D117H	NM_182527.2	144	60	82	473	473	0	Clonal
242	GAL3ST1	chr22	30951607	30951607	Missense_Mutation	SNP	C	T	c.605G>A	p.Arg202His	p.R202H	NM_004861.1	152	146	6	356	356	0	Subclonal
242	PISD	chr22	32017681	32017681	Missense_Mutation	SNP	C	T	c.512G>A	p.Arg171His	p.R171H	XM_005261455.1	187	180	7	143	143	0	Subclonal
242	TRMU	chr22	46742405	46742405	Missense_Mutation	SNP	G	A	c.442G>A	p.Glu148Lys	p.E148K	NM_018006.4	68	64	4	175	175	0	Subclonal
242	SCO2	chr22	50962506	50962506	Missense_Mutation	SNP	C	T	c.335G>A	p.Arg112Gln	p.R112Q	NM_001169109.1	92	86	6	237	237	0	Subclonal
242	SLC25A6	chrX	1505659	1505659	Splice_Region	SNP	C	T	c.740-7G>A			NM_001636.3	229	221	8	192	192	0	NA
242	MXRA5	chrX	3227873	3227873	Missense_Mutation	SNP	G	A	c.8371C>T	p.Pro2791Ser	p.P2791S	NM_015419.3	205	197	8	278	278	0	NA
242	MXRA5	chrX	3238946	3238946	Missense_Mutation	SNP	G	A	c.4780C>T	p.Arg1594Cys	p.R1594C	NM_015419.3	149	143	6	116	116	0	NA
242	SHROOM2	chrX	9905217	9905217	Missense_Mutation	SNP	C	T	c.3631C>T	p.Pro1211Ser	p.P1211S	NM_001649.2	241	234	7	451	451	0	NA
242	SHROOM2	chrX	9912900	9912900	Missense_Mutation	SNP	C	T	c.4531C>T	p.Arg1511Trp	p.R1511W	NM_001649.2	229	222	7	388	388	0	NA
242	PIGA	chrX	15349911	15349911	Missense_Mutation	SNP	C	A	c.142G>T	p.Gly48Cys	p.G48C	NM_002641.3	90	68	22	164	164	0	NA
242	DMD	chrX	31496308	31496308	Missense_Mutation	SNP	C	T	c.8828G>A	p.Arg2943His	p.R2943H	NM_000109.3	58	54	4	80	80	0	NA
242	ZNF157	chrX	47272631	47272631	Nonsense_Mutation	SNP	G	T	c.1159G>T	p.Glu387Ter	p.E387*	NM_003446.3	78	43	33	103	103	0	NA
242	GRIPAP1	chrX	48838085	48838085	Nonsense_Mutation	SNP	G	A	c.1696C>T	p.Gln566Ter	p.Q566*	NM_020137.4	87	81	6	205	205	0	NA
242	PPP1R3F	chrX	49138486	49138486	Missense_Mutation	SNP	C	T	c.1103C>T	p.Ala368Val	p.A368V	NM_033215.4	147	141	6	152	152	0	NA
242	ZXDA	chrX	57935873	57935873	Missense_Mutation	SNP	G	A	c.982C>T	p.Arg328Trp	p.R328W	NM_007156.4	104	98	6	219	219	0	NA
242	YIPF6	chrX	67738650	67738650	Missense_Mutation	SNP	G	A	c.304G>A	p.Ala102Thr	p.A102T	NM_173834.3	185	177	8	112	112	0	NA
242	PJA1	chrX	68382061	68382061	Nonsense_Mutation	SNP	G	A	c.1021C>T	p.Arg341Ter	p.R341*	NM_145119.3	293	286	7	273	273	0	NA
242	ATP7A	chrX	77284769	77284769	Missense_Mutation	SNP	G	A	c.2939G>A	p.Arg980Gln	p.R980Q	NM_000052.5	75	71	4	56	56	0	NA
242	POU3F4	chrX	82763924	82763924	Missense_Mutation	SNP	G	A	c.592G>A	p.Ala198Thr	p.A198T	NM_000307.4	145	139	6	262	262	0	NA
242	TNMD	chrX	99854661	99854661	Missense_Mutation	SNP	C	T	c.901C>T	p.Arg301Cys	p.R301C	NM_022144.2	81	75	6	77	77	0	NA
242	RAB40A	chrX	102755092	102755092	Missense_Mutation	SNP	C	T	c.593G>A	p.Arg198His	p.R198H	NM_080879.2	144	138	6	262	262	0	NA
242	FHL1	chrX	135290719	135290719	Missense_Mutation	SNP	G	A	c.607G>A	p.Val203Met	p.V203M	NM_001159702.2	193	187	6	177	177	0	NA
242	HTATSF1	chrX	135579955	135579955	Missense_Mutation	SNP	C	T	c.112C>T	p.Pro38Ser	p.P38S	NM_001163280.1	160	154	6	233	233	0	NA
242	LOC389895	chrX	139174310	139174310	Missense_Mutation	SNP	C	T	c.409C>T	p.Arg137Cys	p.R137C	NM_001271560.1	184	176	6	380	379	1	NA
242	FLNA	chrX	153579989	153579989	Missense_Mutation	SNP	G	A	c.6983C>T	p.Pro2328Leu	p.P2328L	NM_001110556.1	133	127	6	228	228	0	NA
242	G6PD	chrX	153763483	153763483	Missense_Mutation	SNP	G	A	c.385C>T	p.His129Tyr	p.H129Y	NM_001042351.2	135	129	6	244	244	0	NA
169	ASAP3	chr1	23760102	23760117	Splice_Site	DEL	CCTCCCCGAGTCCTCA	-	c.2019+2_2019+17del		p.X673_splice	NM_017707.3	195	140	55	78	77	0	Subclonal
169	NOTCH2	chr1	120612003	120612004	Frame_Shift_Del	DEL	GG	-	c.17_18del	p.Pro6ArgfsTer27	p.P6Rfs*27	NM_001200001.1	152	139	13	68	67	1	Subclonal
169	PBRM1	chr3	52676064	52676065	Splice_Region	INS	-	T	c.996-4_996-3insA			NM_018313.4	137	102	14	59	46	1	Subclonal
169	TGFB3	chr14	76431948	76431971	In_Frame_Del	DEL	ATCACCTCGTGAATGTTTTCCAGG	-	c.714_737del	p.Ile238_Val245del	p.I238_V245del	NM_001329938.1	324	311	11	128	128	0	Subclonal
169	TSPAN3	chr15	77346557	77346558	Frame_Shift_Ins	INS	-	C	c.394dup	p.Asp132GlyfsTer4	p.D132Gfs*4	NM_005724.5	342	244	98	98	98	0	Subclonal
169	PERM1	chr1	915808	915808	Missense_Mutation	SNP	G	A	c.602C>T	p.Ser201Phe	p.S201F	NM_001291366.1	151	146	5	103	103	0	Subclonal
169	SLC35E2B	chr1	1599909	1599909	Splice_Region	SNP	G	A	c.837C>T	p.Asp279%3D	p.D279%3D	NM_001110781.2	174	161	13	108	106	2	Subclonal
169	MEGF6	chr1	3425690	3425690	Missense_Mutation	SNP	C	T	c.1477G>A	p.Asp493Asn	p.D493N	NM_001409.3	316	309	7	185	185	0	Subclonal
169	SRM	chr1	11119290	11119290	Missense_Mutation	SNP	G	A	c.280C>T	p.Pro94Ser	p.P94S	NM_003132.2	297	291	6	141	141	0	Subclonal
169	PRAMEF4	chr1	12942930	12942930	Missense_Mutation	SNP	G	A	c.286C>T	p.Arg96Cys	p.R96C	NM_001009611.2	39	35	4	36	36	0	Subclonal
169	SLC25A34	chr1	16063239	16063239	Missense_Mutation	SNP	C	T	c.259C>T	p.Arg87Cys	p.R87C	NM_207348.2	191	186	5	113	113	0	Subclonal
169	NBPF1	chr1	16892256	16892256	Missense_Mutation	SNP	T	A	c.2885A>T	p.Gln1054Leu	p.Q1054L	NM_017940.4	180	167	13	89	88	1	Subclonal
169	CSMD2	chr1	34258072	34258072	Missense_Mutation	SNP	G	A	c.1382C>T	p.Thr461Met	p.T461M	NM_052896.4	210	205	5	141	141	0	Subclonal
169	MAP7D1	chr1	36642182	36642182	Splice_Region	SNP	G	A	c.1233G>A	p.Pro411%3D	p.P411%3D	NM_018067.4	112	107	5	78	78	0	Subclonal
169	GRIK3	chr1	37356516	37356516	Splice_Region	SNP	C	T	c.292+5G>A			NM_000831.3	140	135	5	98	98	0	Subclonal
169	COL9A2	chr1	40771419	40771419	Missense_Mutation	SNP	G	A	c.1075C>T	p.Leu359Phe	p.L359F	NM_001852.3	159	155	4	123	123	0	Subclonal
169	HECTD3	chr1	45469727	45469727	Splice_Region	SNP	C	T	c.2347+5G>A			NM_024602.5	280	274	6	201	201	0	Subclonal
169	TESK2	chr1	45887515	45887515	Nonsense_Mutation	SNP	G	A	c.226C>T	p.Arg76Ter	p.R76*	NM_007170.2	213	206	7	91	91	0	Subclonal
169	GLIS1	chr1	53990457	53990457	Missense_Mutation	SNP	C	T	c.1061G>A	p.Arg354His	p.R354H	NM_147193.2	290	284	6	150	150	0	Subclonal
169	IL12RB2	chr1	67838437	67838437	Missense_Mutation	SNP	G	A	c.1688G>A	p.Arg563Gln	p.R563Q	NM_001559.2	141	135	6	72	72	0	Subclonal
169	PKN2	chr1	89271611	89271611	Missense_Mutation	SNP	C	T	c.1714C>T	p.Pro572Ser	p.P572S	NM_006256.2	131	125	6	94	94	0	Subclonal
169	SLC16A4	chr1	110923703	110923703	Nonsense_Mutation	SNP	G	A	c.427C>T	p.Arg143Ter	p.R143*	NM_004696.2	98	94	4	87	87	0	Subclonal
169	CD53	chr1	111434971	111434971	Missense_Mutation	SNP	G	A	c.68G>A	p.Cys23Tyr	p.C23Y	NM_000560.3	136	131	5	141	141	0	Subclonal
169	MAGI3	chr1	114165589	114165589	Missense_Mutation	SNP	G	A	c.1333G>A	p.Ala445Thr	p.A445T	NM_001142782.1	187	182	5	139	139	0	Subclonal
169	HIPK1	chr1	114483466	114483466	Missense_Mutation	SNP	G	A	c.461G>A	p.Gly154Asp	p.G154D	NM_198268.2	257	251	6	248	248	0	Subclonal
169	ATP1A1	chr1	116931351	116931351	Missense_Mutation	SNP	G	A	c.593G>A	p.Arg198Gln	p.R198Q	NM_000701.7	189	184	5	116	116	0	Subclonal
169	TTF2	chr1	117632757	117632757	Missense_Mutation	SNP	G	A	c.2423G>A	p.Arg808Gln	p.R808Q	NM_003594.3	237	230	7	164	164	0	Subclonal
169	LOC101929455	chr1	144621555	144621555	Missense_Mutation	SNP	A	G	c.1202A>G	p.His401Arg	p.H401R	XM_005272508.1	60	49	11	57	55	2	Subclonal
169	NBPF14	chr1	148022984	148022984	Missense_Mutation	SNP	T	C	c.508A>G	p.Thr170Ala	p.T170A	XM_005272988.1	125	117	8	119	119	0	Subclonal
169	FCRL5	chr1	157514223	157514223	Missense_Mutation	SNP	G	A	c.673C>T	p.Arg225Trp	p.R225W	NM_031281.2	273	265	6	310	310	0	Subclonal
169	CD1A	chr1	158225078	158225078	Missense_Mutation	SNP	G	A	c.263G>A	p.Arg88His	p.R88H	NM_001763.2	296	290	6	172	172	0	Subclonal
169	EDEM3	chr1	184686724	184686724	Nonsense_Mutation	SNP	G	A	c.1195C>T	p.Gln399Ter	p.Q399*	NM_025191.3	126	86	40	46	46	0	Subclonal
169	HMCN1	chr1	186134310	186134310	Splice_Region	SNP	G	A	c.15319+5G>A			NM_031935.2	170	164	5	125	125	0	Subclonal
169	FCAMR	chr1	207139095	207139095	Missense_Mutation	SNP	G	A	c.278C>T	p.Ser93Leu	p.S93L	NM_001122979.2	279	272	7	128	128	0	Subclonal
169	DISP1	chr1	223178584	223178584	Missense_Mutation	SNP	A	G	c.3845A>G	p.Tyr1282Cys	p.Y1282C	NM_032890.3	494	298	196	237	237	0	Clonal
169	OBSCN	chr1	228520621	228520621	Missense_Mutation	SNP	C	T	c.15713C>T	p.Ala5238Val	p.A5238V	NM_001098623.2	284	278	6	185	185	0	Subclonal
169	NUP133	chr1	229577763	229577763	Missense_Mutation	SNP	G	A	c.3359C>T	p.Pro1120Leu	p.P1120L	NM_018230.2	236	228	8	101	101	0	Subclonal
169	ACTN2	chr1	236924444	236924444	Missense_Mutation	SNP	G	A	c.2497G>A	p.Ala833Thr	p.A833T	NM_001103.3	311	304	7	207	207	0	Subclonal
169	OR2M4	chr1	248402886	248402886	Missense_Mutation	SNP	C	T	c.656C>T	p.Ser219Phe	p.S219F	NM_017504.1	95	91	4	84	84	0	Subclonal
169	SPAST	chr2	32323904	32323904	Missense_Mutation	SNP	C	T	c.626C>T	p.Thr209Met	p.T209M	NM_014946.3	229	222	7	141	140	0	Subclonal
169	KCNG3	chr2	42720287	42720287	Missense_Mutation	SNP	G	A	c.355C>T	p.Arg119Cys	p.R119C	NM_133329.5	251	245	6	183	183	0	Subclonal
169	BCL11A	chr2	60688726	60688726	Missense_Mutation	SNP	C	T	c.1321G>A	p.Gly441Ser	p.G441S	NM_022893.3	177	171	6	89	89	0	Subclonal
169	WDPCP	chr2	63540406	63540406	Missense_Mutation	SNP	C	T	c.1789G>A	p.Val597Ile	p.V597I	NM_015910.5	129	123	6	78	78	0	Subclonal
169	IMMT	chr2	86371483	86371483	Nonsense_Mutation	SNP	G	A	c.2185C>T	p.Arg729Ter	p.R729*	NM_006839.2	120	115	5	83	83	0	Subclonal
169	PROM2	chr2	95942798	95942798	Missense_Mutation	SNP	G	A	c.761G>A	p.Ser254Asn	p.S254N	NM_001165977.1	98	93	5	77	77	0	Subclonal
169	FER1L5	chr2	97356246	97356246	Missense_Mutation	SNP	G	A	c.2648G>A	p.Arg883Gln	p.R883Q	NM_001113382.1	183	178	5	113	113	0	Subclonal
169	VWA3B	chr2	98920264	98920264	Missense_Mutation	SNP	G	A	c.3520G>A	p.Val1174Ile	p.V1174I	NM_144992.4	73	69	4	59	59	0	Subclonal
169	LY75	chr2	160709784	160709784	Missense_Mutation	SNP	C	T	c.2743G>A	p.Asp915Asn	p.D915N	NM_002349.3	192	185	7	101	101	0	Subclonal
169	TTN	chr2	179457978	179457978	Missense_Mutation	SNP	G	A	c.54034C>T	p.Arg18012Trp	p.R18012W	NM_001256850.1	206	199	7	93	93	0	Subclonal
169	TTN	chr2	179472587	179472587	Missense_Mutation	SNP	G	A	c.48004C>T	p.Arg16002Trp	p.R16002W	NM_001256850.1	156	151	5	87	87	0	Subclonal
169	CERKL	chr2	182468803	182468803	Missense_Mutation	SNP	T	G	c.242A>C	p.Asp81Ala	p.D81A	NM_001030311.2	15	10	5	8	8	0	Subclonal
169	MSTN	chr2	190922339	190922339	Missense_Mutation	SNP	G	A	c.773C>T	p.Thr258Ile	p.T258I	NM_005259.2	58	54	4	46	46	0	Subclonal
169	PLEKHM3	chr2	208773251	208773251	Missense_Mutation	SNP	G	A	c.1937C>T	p.Ala646Val	p.A646V	NM_001080475.2	246	238	8	98	98	0	Subclonal
169	FN1	chr2	216289046	216289046	Missense_Mutation	SNP	C	T	c.1039G>A	p.Val347Ile	p.V347I	XM_005246406.1	353	345	8	190	190	0	Subclonal
169	COL4A4	chr2	227872069	227872069	Missense_Mutation	SNP	C	T	c.5045G>A	p.Arg1682Gln	p.R1682Q	NM_000092.4	279	273	6	249	249	0	Subclonal
169	SPATA3	chr2	231865140	231865140	Missense_Mutation	SNP	G	A	c.361G>A	p.Ala121Thr	p.A121T	NM_139073.3	172	167	5	117	117	0	Subclonal
169	ALPP	chr2	233244000	233244000	Missense_Mutation	SNP	G	A	c.284G>A	p.Arg95His	p.R95H	NM_001632.4	398	390	8	320	320	0	Subclonal
169	OXTR	chr3	8809663	8809663	Missense_Mutation	SNP	G	A	c.211C>T	p.His71Tyr	p.H71Y	NM_000916.3	455	424	31	225	225	0	Subclonal
169	FANCD2	chr3	10106459	10106459	Missense_Mutation	SNP	G	A	c.2068G>A	p.Asp690Asn	p.D690N	NM_001018115.1	331	321	10	111	111	0	Subclonal
169	C3orf20	chr3	14725851	14725851	Missense_Mutation	SNP	C	T	c.587C>T	p.Ala196Val	p.A196V	NM_032137.4	320	312	8	178	178	0	Subclonal
169	SCN11A	chr3	38888586	38888586	Missense_Mutation	SNP	C	T	c.4975G>A	p.Val1659Ile	p.V1659I	NM_001287223.1	149	144	5	113	111	0	Subclonal
169	TRAK1	chr3	42265225	42265225	Missense_Mutation	SNP	G	A	c.2858G>A	p.Arg953Gln	p.R953Q	NM_001042646.2	261	255	6	154	154	0	Subclonal
169	WDR6	chr3	49044788	49044788	Missense_Mutation	SNP	C	T	c.14C>T	p.Ala5Val	p.A5V	NM_018031.3	257	165	92	91	91	0	Clonal
169	BSN	chr3	49680038	49680038	Missense_Mutation	SNP	C	T	c.971C>T	p.Ala324Val	p.A324V	NM_003458.3	279	273	6	134	134	0	Subclonal
169	BAP1	chr3	52438515	52438515	Nonsense_Mutation	SNP	C	A	c.1204G>T	p.Glu402Ter	p.E402*	NM_004656.3	199	52	147	120	120	0	Clonal
169	STAB1	chr3	52546911	52546911	Missense_Mutation	SNP	G	A	c.3095G>A	p.Arg1032His	p.R1032H	NM_015136.2	266	259	7	120	120	0	Subclonal
169	CADPS	chr3	62518661	62518661	Nonsense_Mutation	SNP	G	A	c.2176C>T	p.Arg726Ter	p.R726*	NM_003716.3	358	349	9	238	238	0	Subclonal
169	OR5H1	chr3	97851852	97851852	Missense_Mutation	SNP	T	A	c.311T>A	p.Phe104Tyr	p.F104Y	NM_001005338.1	57	38	19	34	34	0	Subclonal
169	TMEM44	chr3	194344346	194344346	Missense_Mutation	SNP	C	A	c.437G>T	p.Gly146Val	p.G146V	NM_001166305.1	369	350	19	138	138	0	Subclonal
169	ATP10D	chr4	47559778	47559778	Missense_Mutation	SNP	C	T	c.1922C>T	p.Ser641Leu	p.S641L	NM_020453.3	288	282	6	150	150	0	Subclonal
169	MTTP	chr4	100543853	100543853	Nonsense_Mutation	SNP	G	T	c.2533G>T	p.Glu845Ter	p.E845*	NM_000253.3	257	162	94	155	155	0	Clonal
169	C4orf21	chr4	113505227	113505227	Missense_Mutation	SNP	C	T	c.4205G>A	p.Arg1402Gln	p.R1402Q	NM_018392.4	130	124	6	108	108	0	Subclonal
169	NR3C2	chr4	149075941	149075941	Missense_Mutation	SNP	G	A	c.2126C>T	p.Thr709Met	p.T709M	NM_000901.4	132	127	5	57	57	0	Subclonal
169	LRBA	chr4	151207169	151207169	Missense_Mutation	SNP	G	A	c.8068C>T	p.Arg2690Trp	p.R2690W	NM_006726.4	172	165	7	78	78	0	Subclonal
169	STOX2	chr4	184930914	184930914	Missense_Mutation	SNP	G	A	c.923G>A	p.Arg308Gln	p.R308Q	NM_020225.1	292	286	6	157	157	0	Subclonal
169	SLC6A18	chr5	1243881	1243881	Splice_Region	SNP	G	A	c.1336+7G>A			NM_182632.2	90	85	5	90	90	0	Subclonal
169	MYO10	chr5	16701448	16701448	Missense_Mutation	SNP	C	T	c.3056G>A	p.Arg1019Gln	p.R1019Q	NM_012334.2	399	389	10	230	230	0	Subclonal
169	IL7R	chr5	35874604	35874604	Missense_Mutation	SNP	G	A	c.760G>A	p.Ala254Thr	p.A254T	NM_002185.3	219	214	5	91	91	0	Subclonal
169	MROH2B	chr5	41017996	41017996	Missense_Mutation	SNP	C	T	c.2840G>A	p.Arg947His	p.R947H	NM_173489.4	45	41	4	64	64	0	Subclonal
169	CCDC152	chr5	42779560	42779560	Missense_Mutation	SNP	G	A	c.263G>A	p.Gly88Asp	p.G88D	NM_001134848.1	23	15	8	15	15	0	Subclonal
169	ELOVL7	chr5	60060144	60060144	Missense_Mutation	SNP	G	A	c.409C>T	p.Arg137Cys	p.R137C	NM_001104558.1	96	90	6	48	48	0	Subclonal
169	GPR98	chr5	89940546	89940546	Nonsense_Mutation	SNP	C	T	c.2758C>T	p.Arg920Ter	p.R920*	NM_032119.3	222	215	6	130	130	0	Subclonal
169	ELL2	chr5	95233961	95233961	Missense_Mutation	SNP	C	A	c.1508G>T	p.Ser503Ile	p.S503I	NM_012081.5	148	107	41	44	44	0	Subclonal
169	ERAP1	chr5	96118858	96118858	Missense_Mutation	SNP	G	A	c.2182C>T	p.Arg728Trp	p.R728W	NM_001040458.1	645	582	62	216	216	0	Subclonal
169	FEM1C	chr5	114860364	114860364	Missense_Mutation	SNP	G	A	c.1495C>T	p.Arg499Trp	p.R499W	NM_020177.2	262	254	8	106	106	0	Subclonal
169	IL9	chr5	135231454	135231454	Missense_Mutation	SNP	C	T	c.52G>A	p.Gly18Ser	p.G18S	NM_000590.1	111	68	43	59	59	0	Clonal
169	SIL1	chr5	138362576	138362576	Missense_Mutation	SNP	G	A	c.559C>T	p.Arg187Trp	p.R187W	NM_001037633.1	306	299	7	141	141	0	Subclonal
169	PCDHA12	chr5	140256757	140256757	Missense_Mutation	SNP	C	T	c.1700C>T	p.Ala567Val	p.A567V	NM_018903.3	271	263	8	146	146	0	Subclonal
169	PCDHA12	chr5	140256763	140256763	Missense_Mutation	SNP	C	T	c.1706C>T	p.Pro569Leu	p.P569L	NM_018903.3	267	260	7	148	148	0	Subclonal
169	PCDHB2	chr5	140475974	140475974	Missense_Mutation	SNP	G	A	c.1600G>A	p.Gly534Ser	p.G534S	NM_018936.3	82	76	6	46	46	0	Subclonal
169	LARS	chr5	145551465	145551465	Splice_Region	SNP	G	A	c.294+8C>T			NM_020117.9	258	251	7	106	106	0	Subclonal
169	JAKMIP2	chr5	147024538	147024538	Missense_Mutation	SNP	C	T	c.958G>A	p.Glu320Lys	p.E320K	NM_014790.4	189	181	8	103	103	0	Subclonal
169	FAM71B	chr5	156590234	156590234	Missense_Mutation	SNP	C	T	c.1042G>A	p.Ala348Thr	p.A348T	NM_130899.2	159	155	4	178	178	0	Subclonal
169	CYFIP2	chr5	156810321	156810321	Missense_Mutation	SNP	C	T	c.3236C>T	p.Ala1079Val	p.A1079V	NM_001291722.1	136	130	6	72	72	0	Subclonal
169	C5orf52	chr5	157106973	157106973	Missense_Mutation	SNP	G	A	c.446G>A	p.Arg149Gln	p.R149Q	NM_001145132.1	105	101	4	94	94	0	Subclonal
169	TENM2	chr5	167420038	167420038	Missense_Mutation	SNP	C	T	c.464C>T	p.Thr155Met	p.T155M	NM_001080428.2	228	223	5	155	155	0	Subclonal
169	UNC5A	chr5	176297512	176297512	Missense_Mutation	SNP	G	A	c.863G>A	p.Cys288Tyr	p.C288Y	NM_133369.2	156	152	4	151	151	0	Subclonal
169	HK3	chr5	176316551	176316551	Missense_Mutation	SNP	C	T	c.745G>A	p.Ala249Thr	p.A249T	NM_002115.2	277	270	7	110	110	0	Subclonal
169	CAP2	chr6	17541257	17541257	Missense_Mutation	SNP	G	A	c.880G>A	p.Ala294Thr	p.A294T	NM_006366.2	140	135	5	87	87	0	Subclonal
169	LRFN2	chr6	40360076	40360076	Missense_Mutation	SNP	G	A	c.1976C>T	p.Ala659Val	p.A659V	NM_020737.2	92	56	36	50	50	0	Clonal
169	UBR2	chr6	42582820	42582820	Missense_Mutation	SNP	C	T	c.997C>T	p.Arg333Trp	p.R333W	NM_015255.2	330	322	8	128	128	0	Subclonal
169	ZNF318	chr6	43305521	43305521	Missense_Mutation	SNP	G	A	c.6215C>T	p.Pro2072Leu	p.P2072L	NM_014345.2	296	290	6	155	155	0	Subclonal
169	ZNF318	chr6	43305549	43305549	Missense_Mutation	SNP	C	T	c.6187G>A	p.Glu2063Lys	p.E2063K	NM_014345.2	298	291	7	160	160	0	Subclonal
169	PKHD1	chr6	51923374	51923374	Missense_Mutation	SNP	C	T	c.1259G>A	p.Gly420Asp	p.G420D	NM_138694.3	196	191	5	118	118	0	Subclonal
169	IMPG1	chr6	76744475	76744475	Missense_Mutation	SNP	G	A	c.331C>T	p.Arg111Trp	p.R111W	NM_001563.3	167	163	4	160	160	0	Subclonal
169	DSE	chr6	116757866	116757866	Missense_Mutation	SNP	C	A	c.2235C>A	p.Asn745Lys	p.N745K	NM_001080976.1	323	181	142	121	121	0	Clonal
169	HEY2	chr6	126080338	126080338	Missense_Mutation	SNP	G	A	c.404G>A	p.Arg135Gln	p.R135Q	NM_012259.2	399	391	8	234	233	0	Subclonal
169	KIAA1244	chr6	138629924	138629924	Missense_Mutation	SNP	C	T	c.4022C>T	p.Thr1341Ile	p.T1341I	NM_020340.4	179	174	5	164	164	0	Subclonal
169	HIVEP2	chr6	143081565	143081565	Missense_Mutation	SNP	G	A	c.5860C>T	p.Pro1954Ser	p.P1954S	NM_006734.3	144	140	4	113	113	0	Subclonal
169	DLL1	chr6	170592715	170592715	Missense_Mutation	SNP	C	T	c.1652G>A	p.Gly551Glu	p.G551E	NM_005618.3	239	231	8	199	199	0	Subclonal
169	INTS1	chr7	1519185	1519185	Missense_Mutation	SNP	G	A	c.4210C>T	p.Arg1404Cys	p.R1404C	NM_001080453.2	80	75	5	72	72	0	Subclonal
169	ZNF316	chr7	6693965	6693965	Missense_Mutation	SNP	G	A	c.2738G>A	p.Arg913Gln	p.R913Q	NM_001278559.1	136	130	6	112	112	0	Subclonal
169	ICA1	chr7	8167668	8167668	Missense_Mutation	SNP	C	T	c.1165G>A	p.Glu389Lys	p.E389K	NM_001136020.2	278	272	6	153	153	0	Subclonal
169	ABCB5	chr7	20782624	20782624	Missense_Mutation	SNP	G	A	c.3149G>A	p.Gly1050Glu	p.G1050E	NM_001163941.1	174	168	6	136	136	0	Subclonal
169	URGCP	chr7	43918757	43918757	Missense_Mutation	SNP	C	T	c.305G>A	p.Ser102Asn	p.S102N	NM_001077663.2	315	307	7	236	236	0	Subclonal
169	SPDYE1	chr7	44046934	44046934	Missense_Mutation	SNP	G	A	c.700G>A	p.Gly234Arg	p.G234R	NM_175064.2	172	165	7	122	122	0	Subclonal
169	PKD1L1	chr7	47869034	47869034	Missense_Mutation	SNP	C	T	c.6724G>A	p.Glu2242Lys	p.E2242K	NM_138295.3	302	294	8	120	120	0	Subclonal
169	GTF2IRD1	chr7	73950542	73950542	Missense_Mutation	SNP	C	T	c.1346C>T	p.Pro449Leu	p.P449L	NM_016328.2	324	317	7	187	187	0	Subclonal
169	CDK14	chr7	90741993	90741993	Missense_Mutation	SNP	G	A	c.1291G>A	p.Asp431Asn	p.D431N	NM_001287135.1	329	198	131	115	115	0	Clonal
169	LAMB1	chr7	107626802	107626802	Missense_Mutation	SNP	G	A	c.430C>T	p.Arg144Cys	p.R144C	NM_002291.2	200	193	7	83	83	0	Subclonal
169	WNT2	chr7	116937936	116937936	Splice_Region	SNP	G	A	c.589-6C>T			NM_003391.2	221	213	6	153	153	0	Subclonal
169	TSPAN33	chr7	128806697	128806697	Nonsense_Mutation	SNP	C	T	c.382C>T	p.Arg180Ter	p.R180*	NM_178562.4	239	233	6	149	149	0	Subclonal
169	ZNF282	chr7	148909483	148909483	Missense_Mutation	SNP	G	A	c.986G>A	p.Arg329Gln	p.R329Q	NM_003575.3	339	330	9	178	178	0	Subclonal
169	SSPO	chr7	149484493	149484493	Missense_Mutation	SNP	G	A	c.3420G>A	p.Arg1139His	p.R1139H	NM_198455.2	265	259	6	152	152	0	Subclonal
169	CSMD1	chr8	2823423	2823423	Missense_Mutation	SNP	C	T	c.9154G>A	p.Asp3052Asn	p.D3052N	NM_033225.5	162	156	6	120	120	0	Subclonal
169	PXDNL	chr8	52258474	52258474	Missense_Mutation	SNP	G	A	c.3935C>T	p.Thr1312Met	p.T1312M	NM_144651.4	169	141	28	121	121	0	Subclonal
169	ZFHX4	chr8	77763451	77763451	Missense_Mutation	SNP	C	T	c.4294C>T	p.Arg1432Cys	p.R1432C	NM_024721.4	294	288	6	162	162	0	Subclonal
169	POP1	chr8	99162734	99162734	Missense_Mutation	SNP	G	A	c.1924G>A	p.Gly642Arg	p.G642R	NM_001145860.1	155	150	5	95	95	0	Subclonal
169	NIPAL2	chr8	99217429	99217429	Missense_Mutation	SNP	G	C	c.701C>G	p.Thr234Ser	p.T234S	NM_024759.1	77	44	33	45	45	0	Clonal
169	FZD6	chr8	104337100	104337100	Missense_Mutation	SNP	G	A	c.766G>A	p.Asp256Asn	p.D256N	NM_001164615.1	195	188	7	90	90	0	Subclonal
169	EPPK1	chr8	144945930	144945930	Missense_Mutation	SNP	C	T	c.1492G>A	p.Val498Ile	p.V498I	NM_031308.3	179	175	4	152	152	0	Subclonal
169	PLEC	chr8	144993152	144993152	Missense_Mutation	SNP	C	T	c.11248G>A	p.Val3750Met	p.V3750M	NM_201380.3	394	386	8	238	238	0	Subclonal
169	FREM1	chr9	14859235	14859235	Missense_Mutation	SNP	G	A	c.577C>T	p.Pro193Ser	p.P193S	NM_144966.5	255	249	6	192	192	0	Subclonal
169	RECK	chr9	36118898	36118898	Missense_Mutation	SNP	G	A	c.2398G>A	p.Ala800Thr	p.A800T	NM_021111.2	253	247	6	131	131	0	Subclonal
169	RNF38	chr9	36352808	36352808	Missense_Mutation	SNP	C	T	c.1109G>A	p.Arg370His	p.R370H	NM_022781.4	329	321	8	129	129	0	Subclonal
169	KIF27	chr9	86452044	86452044	Nonsense_Mutation	SNP	G	A	c.4078C>T	p.Arg1360Ter	p.R1360*	NM_017576.2	305	298	7	142	142	0	Subclonal
169	SECISBP2	chr9	91949469	91949469	Nonsense_Mutation	SNP	C	T	c.913C>T	p.Arg305Ter	p.R305*	NM_024077.4	128	123	5	78	78	0	Subclonal
169	OR1B1	chr9	125391288	125391288	Missense_Mutation	SNP	C	T	c.527G>A	p.Gly176Asp	p.G176D	NM_001004450.1	187	182	5	193	193	0	Subclonal
169	OR1K1	chr9	125562552	125562552	Nonsense_Mutation	SNP	C	T	c.151C>T	p.Gln51Ter	p.Q51*	NM_080859.1	124	119	5	113	113	0	Subclonal
169	CRAT	chr9	131864844	131864844	Splice_Region	SNP	G	A	c.465C>T	p.Asn155%3D	p.N155%3D	NM_000755.3	350	342	8	155	155	0	Subclonal
169	ASS1	chr9	133339504	133339504	Missense_Mutation	SNP	G	A	c.370G>A	p.Asp124Asn	p.D124N	NM_000050.4	119	115	4	97	97	0	Subclonal
169	TMEM8C	chr9	136383988	136383988	Splice_Region	SNP	G	A	c.399+8C>T			NM_001080483.2	328	320	8	137	137	0	Subclonal
169	LCN1	chr9	138415818	138415818	Nonsense_Mutation	SNP	C	T	c.385C>T	p.Arg129Ter	p.R129*	NM_001252617.1	281	274	7	110	110	0	Subclonal
169	KCNT1	chr9	138642883	138642883	Missense_Mutation	SNP	G	A	c.286G>A	p.Gly96Arg	p.G96R	NM_001272003.1	61	57	4	55	55	0	Subclonal
169	MCM10	chr10	13225050	13225050	Missense_Mutation	SNP	G	A	c.1051G>A	p.Val351Ile	p.V351I	NM_182751.2	404	395	9	293	293	0	Subclonal
169	MCM10	chr10	13237270	13237270	Splice_Site	SNP	G	A	c.1977+1G>A		p.X659_splice	NM_182751.2	150	144	6	93	93	0	Subclonal
169	EBLN1	chr10	22497825	22497825	Missense_Mutation	SNP	G	A	c.1088C>T	p.Ser363Leu	p.S363L	NM_001199938.1	197	190	7	125	125	0	Subclonal
169	GPR158	chr10	25888073	25888073	Missense_Mutation	SNP	C	T	c.3518C>T	p.Pro1173Leu	p.P1173L	NM_020752.2	180	175	5	123	123	0	Subclonal
169	PARD3	chr10	34558612	34558612	Missense_Mutation	SNP	C	T	c.3401G>A	p.Arg1134Gln	p.R1134Q	NM_019619.3	145	139	6	73	73	0	Subclonal
169	RET	chr10	43620335	43620335	Missense_Mutation	SNP	C	T	c.2944C>T	p.Arg982Cys	p.R982C	NM_020975.4	311	304	7	176	176	0	Subclonal
169	ALOX5	chr10	45938871	45938871	Missense_Mutation	SNP	G	A	c.1459G>A	p.Ala487Thr	p.A487T	NM_000698.3	161	156	5	129	129	0	Subclonal
169	MARCH8	chr10	45956765	45956765	Nonsense_Mutation	SNP	G	A	c.337C>T	p.Gln113Ter	p.Q113*	NM_001002266.2	277	271	6	132	132	0	Subclonal
169	C10orf71	chr10	50532382	50532382	Missense_Mutation	SNP	G	A	c.1792G>A	p.Ala598Thr	p.A598T	NM_001135196.1	282	276	6	290	290	0	Clonal
169	MICU1	chr10	74310936	74310936	Splice_Site	SNP	C	T	c.493+1G>A		p.X165_splice	NM_001195518.1	126	120	6	62	62	0	Subclonal
169	GRID1	chr10	87482903	87482903	Splice_Region	SNP	G	A	c.1859-5C>T			NM_017551.2	329	322	7	254	254	0	Subclonal
169	CYP2C9	chr10	96702066	96702066	Missense_Mutation	SNP	G	A	c.449G>A	p.Arg150His	p.R150H	NM_000771.3	386	378	8	300	300	0	Subclonal
169	LOXL4	chr10	100020806	100020806	Missense_Mutation	SNP	C	T	c.535G>A	p.Val179Met	p.V179M	NM_032211.6	296	289	7	128	128	0	Subclonal
169	COL17A1	chr10	105792432	105792432	Missense_Mutation	SNP	C	T	c.4438G>A	p.Gly1480Ser	p.G1480S	NM_000494.3	131	126	5	103	103	0	Subclonal
169	GRK5	chr10	121207773	121207773	Splice_Site	SNP	G	A	c.1404+1G>A		p.X468_splice	NM_005308.2	283	277	6	184	184	0	Subclonal
169	ADAM8	chr10	135084451	135084451	Missense_Mutation	SNP	C	T	c.1498G>A	p.Gly500Arg	p.G500R	NM_001109.4	298	291	7	203	202	0	Subclonal
169	MUC5B	chr11	1265872	1265872	Missense_Mutation	SNP	G	A	c.7762G>A	p.Gly2588Arg	p.G2588R	NM_002458.2	84	78	6	53	53	0	Subclonal
169	OR10A5	chr11	6867521	6867521	Missense_Mutation	SNP	G	A	c.608G>A	p.Gly203Glu	p.G203E	NM_178168.1	177	172	5	156	156	0	Subclonal
169	ZNF143	chr11	9534031	9534031	Missense_Mutation	SNP	C	T	c.1412C>T	p.Thr471Met	p.T471M	NM_003442.5	152	145	7	64	64	0	Subclonal
169	OTOG	chr11	17631652	17631652	Missense_Mutation	SNP	C	T	c.4841C>T	p.Thr1614Ile	p.T1614I	NM_001277269.1	287	280	7	209	209	0	Subclonal
169	MRGPRX3	chr11	18159699	18159699	Missense_Mutation	SNP	G	A	c.950G>A	p.Gly317Glu	p.G317E	NM_054031.3	263	257	6	192	192	0	Subclonal
169	ANO3	chr11	26463465	26463465	Missense_Mutation	SNP	G	A	c.47G>A	p.Gly16Asp	p.G16D	NM_031418.2	61	57	4	67	67	0	Subclonal
169	TNKS1BP1	chr11	57069668	57069668	Missense_Mutation	SNP	G	A	c.4714C>T	p.Arg1572Trp	p.R1572W	NM_033396.2	469	459	10	170	170	0	Subclonal
169	ZP1	chr11	60637377	60637377	Splice_Region	SNP	C	T	c.682+4C>T			NM_207341.3	348	339	9	184	184	0	Subclonal
169	CPSF7	chr11	61183194	61183194	Missense_Mutation	SNP	C	T	c.1028G>A	p.Arg343Gln	p.R343Q	NM_001136040.2	265	257	8	108	108	0	Subclonal
169	AHNAK	chr11	62295576	62295576	Missense_Mutation	SNP	G	A	c.6313C>T	p.Leu2105Phe	p.L2105F	NM_001620.2	272	261	11	134	134	0	Subclonal
169	CABP2	chr11	67290009	67290009	Splice_Region	SNP	G	A	c.213+8C>T			NM_016366.2	232	226	6	119	119	0	Subclonal
169	NARS2	chr11	78147844	78147844	Nonsense_Mutation	SNP	G	A	c.1306C>T	p.Arg436Ter	p.R436*	NM_024678.5	67	63	4	66	66	0	Subclonal
169	TENM4	chr11	78523182	78523182	Missense_Mutation	SNP	C	T	c.1963G>A	p.Glu655Lys	p.E655K	NM_001098816.2	150	145	5	121	121	0	Subclonal
169	C11orf82	chr11	82642907	82642907	Missense_Mutation	SNP	C	T	c.527C>T	p.Thr176Ile	p.T176I	NM_145018.3	143	137	6	98	98	0	Subclonal
169	TTC12	chr11	113222016	113222016	Missense_Mutation	SNP	G	A	c.1303G>A	p.Val435Ile	p.V435I	NM_017868.3	159	155	4	144	144	0	Subclonal
169	OR6X1	chr11	123624554	123624554	Nonsense_Mutation	SNP	G	A	c.673C>T	p.Arg225Ter	p.R225*	NM_001005188.1	164	158	6	105	105	0	Subclonal
169	TIRAP	chr11	126162417	126162417	Missense_Mutation	SNP	A	C	c.113A>C	p.Asn38Thr	p.N38T	NM_001039661.1	193	137	56	73	73	0	Subclonal
169	ACAD8	chr11	134132514	134132514	Missense_Mutation	SNP	A	G	c.1193A>G	p.Glu398Gly	p.E398G	NM_014384.2	447	428	19	206	206	0	Subclonal
169	ERC1	chr12	1137589	1137589	Missense_Mutation	SNP	G	A	c.520G>A	p.Val174Ile	p.V174I	NM_178040.3	217	211	6	126	126	0	Subclonal
169	CD163L1	chr12	7559364	7559364	Missense_Mutation	SNP	C	T	c.881G>A	p.Gly294Glu	p.G294E	NM_001297650.1	299	293	6	171	171	0	Subclonal
169	MUC19	chr12	40875665	40875665	Missense_Mutation	SNP	G	A	c.8911G>A	p.Gly2971Arg	p.G2971R	NM_173600.2	136	130	6	96	96	0	Subclonal
169	MUC19	chr12	40880799	40880799	Missense_Mutation	SNP	G	A	c.14044G>A	p.Ala4682Thr	p.A4682T	NM_173600.2	524	495	29	357	351	6	Subclonal
169	PRICKLE1	chr12	42858476	42858476	Missense_Mutation	SNP	C	T	c.1360G>A	p.Glu454Lys	p.E454K	NM_001144881.1	77	73	4	54	54	0	Subclonal
169	COL2A1	chr12	48369769	48369769	Nonsense_Mutation	SNP	G	A	c.3574C>T	p.Arg1192Ter	p.R1192*	NM_001844.4	220	215	5	197	197	0	Subclonal
169	PFKM	chr12	48539469	48539469	Missense_Mutation	SNP	G	A	c.2321G>A	p.Arg774Gln	p.R774Q	NM_000289.5	331	323	8	171	171	0	Subclonal
169	SPATS2	chr12	49912853	49912853	Splice_Region	SNP	C	T	c.899-3C>T			NM_001293285.1	241	235	6	174	174	0	Subclonal
169	WSCD2	chr12	108634135	108634135	Missense_Mutation	SNP	C	T	c.1159C>T	p.Arg387Trp	p.R387W	NM_001304447.1	406	397	9	158	158	0	Subclonal
169	MYO1H	chr12	109876365	109876365	Missense_Mutation	SNP	G	A	c.2186G>A	p.Arg729His	p.R729H	NM_001101421.3	184	115	69	108	108	0	Clonal
169	CIT	chr12	120295415	120295415	Missense_Mutation	SNP	G	A	c.326C>T	p.Ala109Val	p.A109V	NM_007174.2	235	227	8	111	111	0	Subclonal
169	RSRC2	chr12	122992997	122992997	Splice_Region	SNP	G	A	c.806-3C>T			NM_023012.5	122	118	4	100	100	0	Subclonal
169	TCTN2	chr12	124171486	124171486	Missense_Mutation	SNP	C	T	c.668C>T	p.Thr223Met	p.T223M	NM_024809.4	68	64	4	38	38	0	Subclonal
169	RIMBP2	chr12	130921697	130921697	Missense_Mutation	SNP	G	A	c.1745C>T	p.Pro582Leu	p.P582L	NM_015347.4	161	155	6	75	75	0	Subclonal
169	TRPC4	chr13	38211560	38211560	Missense_Mutation	SNP	G	A	c.2414C>T	p.Pro805Leu	p.P805L	NM_016179.2	166	160	6	89	89	0	Subclonal
169	LMO7	chr13	76416047	76416047	Missense_Mutation	SNP	G	A	c.3959G>A	p.Arg1320His	p.R1320H	NM_001306080.1	167	161	6	97	97	0	Subclonal
169	ATP11A	chr13	113439513	113439513	Missense_Mutation	SNP	C	T	c.104C>T	p.Pro35Leu	p.P35L	NM_015205.2	301	293	8	187	187	0	Subclonal
169	RPGRIP1	chr14	21770683	21770683	Missense_Mutation	SNP	C	T	c.527C>T	p.Ser176Leu	p.S176L	NM_020366.3	451	440	11	246	246	0	Subclonal
169	MYH7	chr14	23894073	23894073	Missense_Mutation	SNP	C	T	c.2584G>A	p.Ala862Thr	p.A862T	NM_000257.3	122	118	4	98	98	0	Subclonal
169	KHNYN	chr14	24901123	24901123	Missense_Mutation	SNP	C	T	c.779C>T	p.Ala260Val	p.A260V	NM_001290256.1	226	220	6	109	109	0	Subclonal
169	NKX2-8	chr14	37050406	37050406	Missense_Mutation	SNP	G	A	c.421C>T	p.Arg141Cys	p.R141C	NM_014360.2	154	148	6	128	128	0	Subclonal
169	FSCB	chr14	44974419	44974419	Missense_Mutation	SNP	G	A	c.1772C>T	p.Ala591Val	p.A591V	NM_032135.3	59	55	4	52	52	0	Subclonal
169	RPL10L	chr14	47120456	47120456	Missense_Mutation	SNP	G	A	c.484C>T	p.Arg162Cys	p.R162C	NM_080746.2	246	237	9	203	203	0	Subclonal
169	FRMD6	chr14	52182125	52182125	Missense_Mutation	SNP	G	T	c.932G>T	p.Arg311Ile	p.R311I	NM_001267046.1	261	155	106	125	125	0	Clonal
169	SYNE2	chr14	64680991	64680991	Missense_Mutation	SNP	G	A	c.19136G>A	p.Arg6379His	p.R6379H	NM_015180.4	350	341	9	111	111	0	Subclonal
169	FNTB	chr14	65499330	65499330	Missense_Mutation	SNP	G	C	c.608G>C	p.Ser203Thr	p.S203T	NM_002028.3	331	221	110	165	165	0	Subclonal
169	ADCK1	chr14	78390854	78390854	Missense_Mutation	SNP	G	A	c.709G>A	p.Val237Met	p.V237M	NM_001142545.1	156	152	4	143	143	0	Subclonal
169	RIN3	chr14	93151481	93151481	Missense_Mutation	SNP	C	T	c.2617C>T	p.Arg873Cys	p.R873C	NM_024832.3	178	169	9	72	72	0	Subclonal
169	SERPINA3	chr14	95085529	95085529	Splice_Region	SNP	C	T	c.644-3C>T			NM_001085.4	124	118	6	76	76	0	Subclonal
169	CLMN	chr14	95660898	95660898	Missense_Mutation	SNP	C	T	c.2744G>A	p.Arg915Gln	p.R915Q	NM_024734.3	279	272	7	150	150	0	Subclonal
169	TECPR2	chr14	102963430	102963430	Missense_Mutation	SNP	G	A	c.3904G>A	p.Val1302Met	p.V1302M	NM_014844.3	328	321	7	196	196	0	Subclonal
169	AHNAK2	chr14	105409351	105409351	Missense_Mutation	SNP	G	A	c.12437C>T	p.Ser4146Leu	p.S4146L	NM_138420.2	282	276	6	161	161	0	Subclonal
169	AHNAK2	chr14	105412328	105412328	Missense_Mutation	SNP	C	T	c.9460G>A	p.Gly3154Arg	p.G3154R	NM_138420.2	151	146	5	128	128	0	Subclonal
169	GABRA5	chr15	27193280	27193280	Missense_Mutation	SNP	G	A	c.1289G>A	p.Arg430Gln	p.R430Q	NM_000810.3	62	58	4	52	52	0	Subclonal
169	HERC2	chr15	28380752	28380752	Missense_Mutation	SNP	A	C	c.12102T>G	p.Ile4034Met	p.I4034M	NM_004667.5	124	87	37	45	45	0	Subclonal
169	UBR1	chr15	43242462	43242462	Splice_Region	SNP	C	T	c.5106G>A	p.Leu1702%3D	p.L1702%3D	NM_174916.2	189	184	5	116	116	0	Subclonal
169	POLG	chr15	89873472	89873472	Missense_Mutation	SNP	C	T	c.695G>A	p.Arg232His	p.R232H	NM_001126131.1	141	137	4	78	78	0	Subclonal
169	BAIAP3	chr16	1398227	1398227	Missense_Mutation	SNP	G	A	c.3385G>A	p.Ala1129Thr	p.A1129T	NM_003933.4	340	332	8	181	181	0	Subclonal
169	GPT2	chr16	46952535	46952535	Splice_Region	SNP	G	A	c.903G>A	p.Val301%3D	p.V301%3D	NM_133443.3	229	224	5	134	134	0	Subclonal
169	DRC7	chr16	57734078	57734078	Missense_Mutation	SNP	C	T	c.400C>T	p.Arg134Trp	p.R134W	NM_001289162.1	464	453	11	230	230	0	Subclonal
169	DPEP2	chr16	68021829	68021829	Missense_Mutation	SNP	G	T	c.658C>A	p.Arg220Ser	p.R220S	NM_001324159.1	340	312	24	236	236	0	Subclonal
169	WDR59	chr16	74920235	74920235	Missense_Mutation	SNP	G	A	c.2479C>T	p.Arg827Cys	p.R827C	NM_030581.3	169	164	5	100	100	0	Subclonal
169	CNTNAP4	chr16	76495980	76495980	Missense_Mutation	SNP	G	A	c.1460G>A	p.Arg487Gln	p.R487Q	NM_033401.3	146	142	4	120	120	0	Subclonal
169	MVD	chr16	88721618	88721618	Missense_Mutation	SNP	C	T	c.886G>A	p.Gly296Arg	p.G296R	NM_002461.2	214	209	5	129	129	0	Subclonal
169	CBFA2T3	chr16	88945805	88945805	Missense_Mutation	SNP	G	A	c.1535C>T	p.Ala512Val	p.A512V	NM_005187.5	299	292	7	167	167	0	Subclonal
169	SPATA2L	chr16	89763894	89763894	Missense_Mutation	SNP	G	A	c.1123C>T	p.Arg375Cys	p.R375C	NM_152339.3	141	136	5	89	89	0	Subclonal
169	ALOX15	chr17	4542346	4542346	Missense_Mutation	SNP	C	T	c.419G>A	p.Arg140Gln	p.R140Q	NM_001140.3	288	281	6	155	155	0	Subclonal
169	TEKT1	chr17	6704127	6704127	Missense_Mutation	SNP	G	A	c.988C>T	p.Arg330Cys	p.R330C	NM_053285.1	193	188	5	142	142	0	Subclonal
169	CLEC10A	chr17	6978763	6978763	Missense_Mutation	SNP	C	T	c.698G>A	p.Gly233Asp	p.G233D	NM_182906.2	283	277	6	174	174	0	Subclonal
169	SENP3	chr17	7468300	7468300	Missense_Mutation	SNP	C	T	c.980C>T	p.Thr327Met	p.T327M	NM_015670.5	339	331	8	135	135	0	Subclonal
169	DNAH9	chr17	11809061	11809061	Missense_Mutation	SNP	C	T	c.11684C>T	p.Pro3895Leu	p.P3895L	NM_001372.3	174	169	5	134	134	0	Subclonal
169	SUPT6H	chr17	27008402	27008402	Missense_Mutation	SNP	G	A	c.1478G>A	p.Arg493Lys	p.R493K	NM_003170.3	170	165	5	107	107	0	Subclonal
169	GIT1	chr17	27903347	27903347	Missense_Mutation	SNP	C	T	c.1502G>A	p.Arg501His	p.R501H	NM_014030.3	283	275	8	94	94	0	Subclonal
169	CPD	chr17	28791620	28791620	Missense_Mutation	SNP	G	A	c.3931G>A	p.Ala1311Thr	p.A1311T	NM_001304.4	226	220	6	110	110	0	Subclonal
169	CDK12	chr17	37676315	37676315	Missense_Mutation	SNP	G	A	c.3070G>A	p.Glu1024Lys	p.E1024K	NM_016507.3	248	242	6	136	136	0	Subclonal
169	CASC3	chr17	38318159	38318159	Missense_Mutation	SNP	G	A	c.451G>A	p.Gly151Arg	p.G151R	NM_007359.4	287	281	6	141	141	0	Subclonal
169	EPX	chr17	56281744	56281744	Missense_Mutation	SNP	G	A	c.2108G>A	p.Arg703His	p.R703H	NM_000502.4	261	255	6	247	247	0	Subclonal
169	TRIM37	chr17	57119173	57119173	Splice_Site	SNP	C	T	c.1753+1G>A		p.X585_splice	NM_001005207.2	85	79	6	39	39	0	Subclonal
169	SLC39A11	chr17	70732816	70732816	Missense_Mutation	SNP	G	A	c.665C>T	p.Thr222Met	p.T222M	NM_001159770.1	99	94	5	68	68	0	Subclonal
169	QRICH2	chr17	74289360	74289360	Missense_Mutation	SNP	C	T	c.950G>A	p.Arg317His	p.R317H	NM_032134.2	212	205	7	153	153	0	Subclonal
169	DNAH17	chr17	76475681	76475681	Missense_Mutation	SNP	C	T	c.7786G>A	p.Gly2596Ser	p.G2596S	NM_173628.3	276	270	6	142	142	0	Subclonal
169	DNAH17	chr17	76566367	76566367	Missense_Mutation	SNP	C	T	c.1006G>A	p.Val336Ile	p.V336I	NM_173628.3	404	395	9	213	213	0	Subclonal
169	LRRC45	chr17	79985296	79985296	Missense_Mutation	SNP	G	A	c.809G>A	p.Arg270Gln	p.R270Q	NM_144999.3	218	212	6	141	141	0	Subclonal
169	FASN	chr17	80038277	80038277	Missense_Mutation	SNP	C	T	c.7016G>A	p.Gly2339Asp	p.G2339D	NM_004104.4	71	67	4	65	65	0	Subclonal
169	FASN	chr17	80043205	80043205	Missense_Mutation	SNP	G	A	c.4196C>T	p.Thr1399Met	p.T1399M	NM_004104.4	104	99	5	81	81	0	Subclonal
169	DSC1	chr18	28720104	28720104	Missense_Mutation	SNP	G	A	c.1421C>T	p.Pro474Leu	p.P474L	NM_024421.2	301	294	7	145	145	0	Subclonal
169	TJP3	chr19	3733884	3733884	Missense_Mutation	SNP	G	A	c.851G>A	p.Ser284Asn	p.S284N	NM_001267560.1	236	231	5	199	199	0	Subclonal
169	PLIN4	chr19	4511025	4511025	Missense_Mutation	SNP	C	T	c.2905G>A	p.Val969Met	p.V969M	NM_001080400.1	407	398	9	372	372	0	Subclonal
169	LONP1	chr19	5705886	5705886	Missense_Mutation	SNP	G	A	c.1264C>T	p.Arg422Trp	p.R422W	NM_004793.3	246	239	7	124	124	0	Subclonal
169	CATSPERD	chr19	5766156	5766156	Missense_Mutation	SNP	G	A	c.1549G>A	p.Val517Ile	p.V517I	NM_152784.3	121	117	4	111	111	0	Subclonal
169	C3	chr19	6707512	6707512	Missense_Mutation	SNP	C	T	c.2012G>A	p.Arg671His	p.R671H	NM_000064.3	266	258	8	107	107	0	Subclonal
169	OR2Z1	chr19	8841650	8841650	Missense_Mutation	SNP	G	A	c.260G>A	p.Arg87Gln	p.R87Q	NM_001004699.2	107	103	4	138	138	0	Subclonal
169	MUC16	chr19	9046773	9046773	Missense_Mutation	SNP	T	C	c.34858A>G	p.Thr11620Ala	p.T11620A	NM_024690.2	525	282	243	391	391	0	Clonal
169	P2RY11	chr19	10225398	10225398	Missense_Mutation	SNP	G	A	c.1109G>A	p.Arg370His	p.R370H	NM_002566.4	244	238	6	118	118	0	Subclonal
169	DOCK6	chr19	11339716	11339716	Splice_Region	SNP	G	A	c.2719-5C>T			NM_020812.3	253	246	7	129	129	0	Subclonal
169	CYP4F22	chr19	15636256	15636256	Missense_Mutation	SNP	C	T	c.109C>T	p.Arg37Cys	p.R37C	NM_173483.3	72	65	7	36	36	0	Subclonal
169	UNC13A	chr19	17778979	17778979	Missense_Mutation	SNP	G	A	c.415C>T	p.Arg139Cys	p.R139C	NM_001080421.2	200	195	5	125	125	0	Subclonal
169	SLC7A10	chr19	33700206	33700206	Splice_Region	SNP	C	T	c.1441+8G>A			NM_019849.2	187	182	5	127	127	0	Subclonal
169	RYR1	chr19	39056277	39056277	Missense_Mutation	SNP	G	A	c.13303G>A	p.Asp4435Asn	p.D4435N	NM_000540.2	31	26	5	26	26	0	Subclonal
169	CYP2S1	chr19	41704770	41704770	Missense_Mutation	SNP	G	A	c.811G>A	p.Ala271Thr	p.A271T	NM_030622.7	278	271	7	146	146	0	Subclonal
169	CEACAM5	chr19	42225103	42225103	Splice_Region	SNP	G	A	c.2026+7G>A			NM_001291484.2	90	86	4	84	84	0	Subclonal
169	CLPTM1	chr19	45476427	45476427	Missense_Mutation	SNP	G	A	c.269G>A	p.Arg90His	p.R90H	NM_001294.3	368	359	9	132	132	0	Subclonal
169	IGFL2	chr19	46663724	46663724	Splice_Region	SNP	C	T	c.72C>T	p.Ile24%3D	p.I24%3D	NM_001135113.1	209	203	6	122	122	0	Subclonal
169	ZC3H4	chr19	47570890	47570890	Missense_Mutation	SNP	C	T	c.2635G>A	p.Gly879Arg	p.G879R	NM_015168.1	240	234	6	114	114	0	Subclonal
169	SLC8A2	chr19	47960343	47960343	Missense_Mutation	SNP	C	T	c.1184G>A	p.Arg395His	p.R395H	NM_015063.2	232	226	6	165	165	0	Subclonal
169	LIG1	chr19	48637313	48637313	Missense_Mutation	SNP	C	T	c.1534G>A	p.Asp512Asn	p.D512N	NM_000234.2	182	177	5	119	119	0	Subclonal
169	SCAF1	chr19	50156066	50156066	Missense_Mutation	SNP	C	T	c.2420C>T	p.Pro807Leu	p.P807L	NM_021228.2	276	270	6	187	187	0	Subclonal
169	POLD1	chr19	50905974	50905974	Missense_Mutation	SNP	G	A	c.946G>A	p.Asp316Asn	p.D316N	NM_001256849.1	165	161	4	88	88	0	Subclonal
169	SHANK1	chr19	51175353	51175353	Missense_Mutation	SNP	G	A	c.2596C>T	p.His866Tyr	p.H866Y	NM_016148.2	215	208	7	201	201	0	Subclonal
169	LILRB5	chr19	54760004	54760004	Missense_Mutation	SNP	G	A	c.557C>T	p.Thr186Ile	p.T186I	NM_006840.4	188	181	7	149	149	0	Subclonal
169	LILRB2	chr19	54782924	54782924	Missense_Mutation	SNP	G	A	c.698C>T	p.Pro233Leu	p.P233L	NM_001080978.2	233	228	5	159	159	0	Subclonal
169	LILRB1	chr19	55146197	55146197	Missense_Mutation	SNP	G	A	c.1469G>A	p.Gly490Asp	p.G490D	NM_001081637.1	192	187	5	115	115	0	Subclonal
169	TGM3	chr20	2297804	2297804	Missense_Mutation	SNP	G	A	c.760G>A	p.Val254Met	p.V254M	NM_003245.3	162	157	5	124	124	0	Subclonal
169	TGM3	chr20	2308980	2308980	Missense_Mutation	SNP	G	A	c.1302G>A	p.Met434Ile	p.M434I	NM_003245.3	329	322	7	295	295	0	Subclonal
169	EBF4	chr20	2686365	2686365	Missense_Mutation	SNP	G	A	c.268G>A	p.Val90Met	p.V90M	NM_001110514.1	71	67	4	57	57	0	Subclonal
169	SLC4A11	chr20	3212014	3212014	Missense_Mutation	SNP	G	A	c.958C>T	p.Arg320Cys	p.R320C	NM_032034.3	129	124	5	156	156	0	Subclonal
169	SLC23A2	chr20	4913151	4913151	Missense_Mutation	SNP	C	T	c.58G>A	p.Glu20Lys	p.E20K	NM_005116.5	60	56	4	48	48	0	Subclonal
169	RRBP1	chr20	17608205	17608205	Missense_Mutation	SNP	G	A	c.1573C>T	p.Arg525Cys	p.R525C	NM_001042576.1	286	280	6	218	217	0	Subclonal
169	GGTLC1	chr20	23966499	23966499	Splice_Region	SNP	C	T	c.417G>A	p.Leu139%3D	p.L139%3D	NM_178311.2	35	31	4	28	28	0	Subclonal
169	ENTPD6	chr20	25195521	25195521	Missense_Mutation	SNP	G	A	c.565G>A	p.Ala189Thr	p.A189T	NM_001114089.1	126	122	4	115	115	0	Subclonal
169	KCNQ2	chr20	62038406	62038406	Missense_Mutation	SNP	C	T	c.2210G>A	p.Gly737Asp	p.G737D	NM_172107.2	69	65	4	76	76	0	Subclonal
169	HELZ2	chr20	62198672	62198672	Missense_Mutation	SNP	G	A	c.2039C>T	p.Pro680Leu	p.P680L	NM_001037335.2	305	298	7	191	191	0	Subclonal
169	ZNF512B	chr20	62598790	62598790	Missense_Mutation	SNP	C	T	c.208G>A	p.Glu70Lys	p.E70K	NM_020713.2	228	221	7	92	92	0	Subclonal
169	URB1	chr21	33697562	33697562	Missense_Mutation	SNP	C	T	c.5098G>A	p.Ala1700Thr	p.A1700T	NM_014825.2	211	204	7	112	112	0	Subclonal
169	CHAF1B	chr21	37758543	37758543	Missense_Mutation	SNP	G	A	c.109G>A	p.Val37Met	p.V37M	NM_005441.2	445	436	9	260	260	0	Subclonal
169	PFKL	chr21	45741645	45741645	Missense_Mutation	SNP	G	A	c.1225G>A	p.Ala409Thr	p.A409T	NM_002626.5	292	285	7	133	133	0	Subclonal
169	CECR2	chr22	18018771	18018771	Missense_Mutation	SNP	G	A	c.969G>A	p.Met323Ile	p.M323I	NM_001290046.1	86	82	4	104	104	0	Subclonal
169	DGCR2	chr22	19029352	19029352	Missense_Mutation	SNP	C	T	c.1127G>A	p.Arg376Gln	p.R376Q	NM_005137.2	185	180	5	146	146	0	Subclonal
169	ARVCF	chr22	19969524	19969524	Missense_Mutation	SNP	C	T	c.301G>A	p.Gly101Ser	p.G101S	NM_001670.2	178	173	5	150	150	0	Subclonal
169	PPM1F	chr22	22280032	22280032	Missense_Mutation	SNP	C	T	c.895G>A	p.Glu299Lys	p.E299K	NM_014634.3	175	170	5	169	169	0	Subclonal
169	GGTLC2	chr22	22989309	22989309	Missense_Mutation	SNP	G	A	c.262G>A	p.Glu88Lys	p.E88K	NM_001282879.1	56	52	4	49	49	0	Subclonal
169	IGLV3-25	chr22	23029718	23029718	Missense_Mutation	SNP	A	T	c.320A>T	p.Gln107Leu	p.Q107L	NC_000022.10:IGLV3-25:u_t_1	280	242	38	271	261	10	Subclonal
169	PIWIL3	chr22	25150090	25150090	Nonsense_Mutation	SNP	G	A	c.868C>T	p.Arg290Ter	p.R290*	NM_001008496.3	270	263	7	202	202	0	Subclonal
169	SEZ6L	chr22	26736439	26736439	Missense_Mutation	SNP	G	A	c.2053G>A	p.Asp685Asn	p.D685N	NM_021115.4	143	138	5	166	166	0	Clonal
169	TPST2	chr22	26924191	26924191	Missense_Mutation	SNP	G	A	c.1130C>T	p.Ser377Leu	p.S377L	NM_001008566.1	269	263	6	339	339	0	Subclonal
169	MN1	chr22	28195127	28195127	Missense_Mutation	SNP	G	A	c.1405C>T	p.Arg469Cys	p.R469C	NM_002430.2	144	139	5	142	142	0	Subclonal
169	C22orf31	chr22	29454768	29454768	Missense_Mutation	SNP	C	T	c.835G>A	p.Val279Ile	p.V279I	NM_015370.1	96	92	4	88	88	0	Subclonal
169	DEPDC5	chr22	32234732	32234732	Missense_Mutation	SNP	C	T	c.2416C>T	p.Arg806Cys	p.R806C	NM_001242896.1	140	135	5	102	102	0	Subclonal
169	HMGXB4	chr22	35684339	35684339	Missense_Mutation	SNP	C	T	c.1577C>T	p.Ala526Val	p.A526V	NM_001003681.2	154	150	4	132	132	0	Subclonal
169	RBFOX2	chr22	36155962	36155962	Missense_Mutation	SNP	G	A	c.869C>T	p.Pro290Leu	p.P290L	NM_001031695.2	244	239	5	179	179	0	Subclonal
169	TRIOBP	chr22	38165369	38165369	Missense_Mutation	SNP	C	T	c.6836C>T	p.Ser2279Phe	p.S2279F	NM_001039141.2	173	168	5	148	148	0	Subclonal
169	MICALL1	chr22	38321832	38321832	Missense_Mutation	SNP	C	T	c.1247C>T	p.Thr416Met	p.T416M	NM_033386.3	55	49	6	39	39	0	Subclonal
169	MICALL1	chr22	38321943	38321943	Missense_Mutation	SNP	C	T	c.1358C>T	p.Pro453Leu	p.P453L	NM_033386.3	58	54	4	47	47	0	Subclonal
169	MICALL1	chr22	38323411	38323411	Splice_Region	SNP	C	T	c.1466-7C>T			NM_033386.3	43	39	4	45	45	0	Subclonal
169	TCF20	chr22	42609172	42609172	Missense_Mutation	SNP	C	T	c.2140G>A	p.Gly714Arg	p.G714R	NM_005650.2	141	137	4	114	114	0	Subclonal
169	SCUBE1	chr22	43687060	43687060	Missense_Mutation	SNP	C	T	c.476G>A	p.Arg159His	p.R159H	NM_173050.3	133	128	5	130	130	0	Subclonal
169	MPPED1	chr22	43831034	43831034	Missense_Mutation	SNP	C	T	c.305C>T	p.Thr102Met	p.T102M	NM_001044370.1	195	190	5	236	236	0	Subclonal
169	PANX2	chr22	50616763	50616763	Missense_Mutation	SNP	G	A	c.1622G>A	p.Ser541Asn	p.S541N	NM_052839.3	8	6	2	19	19	0	Subclonal
169	IL1RAPL1	chrX	29973306	29973306	Nonsense_Mutation	SNP	G	A	c.1460G>A	p.Trp487Ter	p.W487*	NM_014271.3	116	112	4	106	106	0	NA
169	NYX	chrX	41333650	41333650	Missense_Mutation	SNP	C	T	c.944C>T	p.Thr315Ile	p.T315I	NM_022567.2	300	293	7	125	125	0	NA
169	DUSP21	chrX	44703518	44703518	Missense_Mutation	SNP	G	A	c.140G>A	p.Arg47His	p.R47H	NM_022076.3	238	231	7	164	164	0	NA
169	PAGE2B	chrX	55103083	55103083	Missense_Mutation	SNP	G	A	c.166G>A	p.Glu56Lys	p.E56K	NM_001015038.2	144	139	5	96	96	0	NA
169	DLG3	chrX	69719730	69719730	Missense_Mutation	SNP	C	T	c.1976C>T	p.Thr659Ile	p.T659I	NM_021120.3	139	134	5	81	81	0	NA
169	TEX11	chrX	70026560	70026560	Nonsense_Mutation	SNP	C	T	c.732G>A	p.Trp244Ter	p.W244*	NM_001003811.1	9	6	3	11	11	0	NA
169	NHSL2	chrX	71359503	71359503	Missense_Mutation	SNP	C	T	c.2105C>T	p.Pro702Leu	p.P702L	NM_001013627.2	180	175	5	108	108	0	NA
169	ZCCHC18	chrX	103359487	103359487	Missense_Mutation	SNP	C	T	c.685C>T	p.Arg229Trp	p.R229W	NM_001143978.2	170	163	7	99	99	0	NA
169	HTR2C	chrX	114082707	114082707	Missense_Mutation	SNP	G	A	c.491G>A	p.Arg164His	p.R164H	NM_000868.3	97	92	5	60	60	0	NA
169	SLC9A6	chrX	135106524	135106524	Nonsense_Mutation	SNP	C	T	c.1402C>T	p.Arg468Ter	p.R468*	NM_006359.2	189	182	7	99	99	0	NA
259	MAGI3	chr1	114123227	114123228	Frame_Shift_Del	DEL	AA	-	c.497_498del	p.Glu166AlafsTer18	p.E166Afs*18	NM_001142782.1	297	255	42	213	213	0	Subclonal
259	IGSF9	chr1	159913200	159913205	In_Frame_Del	DEL	GCTGAT	-	c.40_45del	p.Ile14_Ser15del	p.I14_S15del	NM_001135050.1	579	565	14	152	152	0	Subclonal
259	BAP1	chr3	52439921	52439921	Frame_Shift_Del	DEL	C	-	c.791del	p.Arg264LysfsTer2	p.R264Kfs*2	NM_004656.3	300	248	52	176	176	0	Subclonal
259	FAT4	chr4	126369953	126369953	Frame_Shift_Del	DEL	A	-	c.7783del	p.Arg2595GlufsTer23	p.R2595Efs*23	NM_024582.4	121	93	28	116	116	0	Subclonal
259	PANK4	chr1	2447051	2447051	Missense_Mutation	SNP	C	A	c.1348G>T	p.Ala450Ser	p.A450S	NM_018216.2	259	197	59	75	75	0	Subclonal
259	DNAJC11	chr1	6727782	6727782	Missense_Mutation	SNP	C	T	c.365G>A	p.Arg122Gln	p.R122Q	NM_018198.3	118	114	4	110	110	0	Subclonal
259	NBPF1	chr1	16902931	16902931	Missense_Mutation	SNP	C	G	c.1950G>C	p.Gln650His	p.Q650H	NM_017940.4	197	179	17	129	129	0	Subclonal
259	NBPF1	chr1	16918473	16918473	Missense_Mutation	SNP	G	A	c.44C>T	p.Thr15Met	p.T15M	NM_017940.4	273	244	29	122	119	3	Subclonal
259	ZMYM1	chr1	35580736	35580736	Missense_Mutation	SNP	G	A	c.3305G>A	p.Gly1102Glu	p.G1102E	NM_001289088.1	178	173	5	117	117	0	Subclonal
259	AGO4	chr1	36301436	36301436	Splice_Region	SNP	G	A	c.1566G>A	p.Ala522%3D	p.A522%3D	NM_017629.3	128	124	4	112	112	0	Subclonal
259	PRKAA2	chr1	57171811	57171811	Missense_Mutation	SNP	C	T	c.1340C>T	p.Thr447Ile	p.T447I	NM_006252.3	72	68	4	72	72	0	Subclonal
259	DNTTIP2	chr1	94343219	94343219	Missense_Mutation	SNP	T	A	c.272A>T	p.Glu91Val	p.E91V	NM_014597.4	397	317	80	138	138	0	Clonal
259	KCND3	chr1	112319899	112319899	Splice_Region	SNP	C	T	c.1519-4G>A			NM_004980.4	201	195	6	112	112	0	Subclonal
259	NBPF10	chr1	145299787	145299787	Missense_Mutation	SNP	T	G	c.836T>G	p.Leu279Trp	p.L279W	NM_001039703.5	104	96	8	41	41	0	Subclonal
259	NBPF10	chr1	145299808	145299808	Missense_Mutation	SNP	T	C	c.857T>C	p.Met286Thr	p.M286T	NM_001039703.5	132	124	8	58	58	0	Subclonal
259	NBPF10	chr1	145299824	145299824	Missense_Mutation	SNP	C	G	c.873C>G	p.Ile291Met	p.I291M	NM_001039703.5	140	117	22	59	59	0	Subclonal
259	NBPF14	chr1	148022984	148022984	Missense_Mutation	SNP	T	C	c.508A>G	p.Thr170Ala	p.T170A	XM_005272988.1	21	11	10	11	11	0	Clonal
259	FCRL3	chr1	157666938	157666938	Missense_Mutation	SNP	C	T	c.836G>A	p.Arg279His	p.R279H	NM_052939.3	117	113	4	110	110	0	Subclonal
259	OR6P1	chr1	158532946	158532946	Missense_Mutation	SNP	C	T	c.449G>A	p.Gly150Asp	p.G150D	NM_001160325.1	190	186	4	163	163	0	Subclonal
259	APCS	chr1	159558148	159558148	Missense_Mutation	SNP	C	T	c.322C>T	p.Pro108Ser	p.P108S	NM_001639.3	125	121	4	139	139	0	Subclonal
259	ILDR2	chr1	166891881	166891881	Missense_Mutation	SNP	C	T	c.1160G>A	p.Gly387Glu	p.G387E	NM_199351.2	188	183	5	136	136	0	Subclonal
259	CRB1	chr1	197326066	197326066	Missense_Mutation	SNP	G	A	c.1094G>A	p.Arg365His	p.R365H	NM_201253.2	158	152	6	139	139	0	Subclonal
259	CAMSAP2	chr1	200801324	200801324	Splice_Region	SNP	G	A	c.679-4G>A			NM_001297707.1	231	223	8	150	150	0	Subclonal
259	TNNT2	chr1	201331117	201331117	Missense_Mutation	SNP	G	A	c.643C>T	p.Arg215Trp	p.R215W	NM_001276345.1	114	109	5	55	55	0	Subclonal
259	USH2A	chr1	215987204	215987204	Missense_Mutation	SNP	G	A	c.9613C>T	p.Arg3205Cys	p.R3205C	NM_206933.2	64	60	4	71	71	0	Subclonal
259	EPRS	chr1	220142159	220142159	Missense_Mutation	SNP	G	A	c.4528C>T	p.Arg1510Cys	p.R1510C	NM_004446.2	141	136	5	123	123	0	Subclonal
259	TLR5	chr1	223284398	223284398	Missense_Mutation	SNP	G	A	c.1976C>T	p.Thr659Ile	p.T659I	NM_003268.5	107	103	4	95	95	0	Subclonal
259	ACTN2	chr1	236920871	236920871	Missense_Mutation	SNP	C	T	c.2240C>T	p.Ala747Val	p.A747V	NM_001103.3	102	97	5	116	116	0	Subclonal
259	OR2L13	chr1	248263240	248263240	Missense_Mutation	SNP	G	A	c.563G>A	p.Cys188Tyr	p.C188Y	NM_001304535.1	136	130	6	121	121	0	Subclonal
259	STRN	chr2	37129732	37129732	Missense_Mutation	SNP	C	T	c.654G>A	p.Met218Ile	p.M218I	NM_003162.3	62	47	15	33	33	0	Subclonal
259	C2orf42	chr2	70396721	70396721	Missense_Mutation	SNP	C	T	c.1112G>A	p.Arg371His	p.R371H	NM_017880.1	269	261	8	144	144	0	Subclonal
259	SULT1C2	chr2	108910814	108910814	Splice_Region	SNP	A	T	c.277+4A>T			NM_001056.3	142	116	25	83	83	0	Subclonal
259	SULT1C4	chr2	108998213	108998213	Splice_Region	SNP	G	A	c.170-5G>A			NM_006588.2	75	71	4	77	77	0	Subclonal
259	GPD2	chr2	157426048	157426048	Missense_Mutation	SNP	G	A	c.1474G>A	p.Glu492Lys	p.E492K	NM_000408.4	178	173	5	156	156	0	Subclonal
259	SP3	chr2	174819768	174819768	Missense_Mutation	SNP	G	A	c.1472C>T	p.Pro491Leu	p.P491L	NM_003111.4	286	279	7	130	130	0	Subclonal
259	TTN	chr2	179422725	179422725	Missense_Mutation	SNP	G	A	c.82433C>T	p.Ala27478Val	p.A27478V	NM_001256850.1	117	113	4	108	108	0	Subclonal
259	TTN	chr2	179426269	179426269	Missense_Mutation	SNP	C	T	c.79667G>A	p.Ser26556Asn	p.S26556N	NM_001256850.1	73	69	4	130	130	0	Subclonal
259	TTN	chr2	179472973	179472973	Missense_Mutation	SNP	G	A	c.47714C>T	p.Ala15905Val	p.A15905V	NM_001256850.1	53	49	4	89	89	0	Subclonal
259	NCKAP1	chr2	183826903	183826903	Missense_Mutation	SNP	C	T	c.1865G>A	p.Cys622Tyr	p.C622Y	NM_013436.4	80	76	4	62	62	0	Subclonal
259	DNAH7	chr2	196729196	196729196	Missense_Mutation	SNP	C	T	c.7183G>A	p.Val2395Ile	p.V2395I	NM_018897.2	80	76	4	68	68	0	Subclonal
259	ALS2	chr2	202571668	202571668	Missense_Mutation	SNP	G	A	c.4481C>T	p.Ala1494Val	p.A1494V	NM_020919.3	183	178	5	122	122	0	Subclonal
259	BMPR2	chr2	203329550	203329550	Missense_Mutation	SNP	G	A	c.95G>A	p.Arg32Gln	p.R32Q	NM_001204.6	134	128	6	93	93	0	Subclonal
259	ERBB4	chr2	212251596	212251596	Nonsense_Mutation	SNP	G	A	c.3463C>T	p.Arg1155Ter	p.R1155*	NM_005235.2	161	156	5	93	93	0	Subclonal
259	NR1D2	chr3	24003633	24003633	Missense_Mutation	SNP	G	T	c.683G>T	p.Arg228Leu	p.R228L	NM_005126.4	164	134	28	104	104	0	Subclonal
259	TRANK1	chr3	36874533	36874533	Missense_Mutation	SNP	G	A	c.6409C>T	p.Arg2137Trp	p.R2137W	NM_014831.2	42	36	6	47	47	0	Subclonal
259	QRICH1	chr3	49083922	49083922	Missense_Mutation	SNP	C	T	c.1607G>A	p.Arg536Gln	p.R536Q	NM_017730.2	182	177	5	109	109	0	Subclonal
259	QRICH1	chr3	49083931	49083931	Missense_Mutation	SNP	C	T	c.1598G>A	p.Arg533Gln	p.R533Q	NM_017730.2	178	173	5	111	111	0	Subclonal
259	BAP1	chr3	52439922	52439922	Nonsense_Mutation	SNP	T	A	c.790A>T	p.Arg264Ter	p.R264*	NM_004656.3	272	223	49	170	170	0	Subclonal
259	LNP1	chr3	100170566	100170566	Missense_Mutation	SNP	C	T	c.160C>T	p.Pro54Ser	p.P54S	NM_001085451.1	54	50	4	44	44	0	Subclonal
259	IGSF11	chr3	118645011	118645011	Nonsense_Mutation	SNP	G	A	c.517C>T	p.Arg173Ter	p.R173*	NM_001015887.1	172	166	6	184	184	0	Subclonal
259	ARHGAP31	chr3	119134051	119134051	Missense_Mutation	SNP	G	A	c.3275G>A	p.Ser1092Asn	p.S1092N	NM_020754.3	478	397	81	239	239	0	Subclonal
259	ARHGAP31	chr3	119134052	119134052	Missense_Mutation	SNP	C	A	c.3276C>A	p.Ser1092Arg	p.S1092R	NM_020754.3	480	395	85	235	235	0	Subclonal
259	COL6A5	chr3	130145235	130145235	Missense_Mutation	SNP	C	T	c.5224C>T	p.Arg1742Trp	p.R1742W	NM_001278298.1	135	129	6	86	86	0	Subclonal
259	B3GNT5	chr3	182988004	182988004	Missense_Mutation	SNP	G	A	c.418G>A	p.Glu140Lys	p.E140K	NM_032047.4	137	132	5	88	88	0	Subclonal
259	ATP13A4	chr3	193176896	193176896	Missense_Mutation	SNP	G	A	c.1648C>T	p.Leu550Phe	p.L550F	NM_032279.3	184	179	5	206	206	0	Subclonal
259	FAM184B	chr4	17661611	17661611	Nonsense_Mutation	SNP	C	T	c.1794G>A	p.Trp598Ter	p.W598*	NM_015688.1	52	48	4	43	43	0	Subclonal
259	UGT2B11	chr4	70066306	70066306	Missense_Mutation	SNP	T	C	c.1442A>G	p.His481Arg	p.H481R	NM_001073.1	83	77	6	87	87	0	Subclonal
259	UGT2B11	chr4	70066376	70066376	Missense_Mutation	SNP	C	G	c.1372G>C	p.Asp458His	p.D458H	NM_001073.1	57	53	4	55	55	0	Subclonal
259	SHROOM3	chr4	77700038	77700038	Missense_Mutation	SNP	G	A	c.5699G>A	p.Arg1900His	p.R1900H	NM_020859.3	173	165	7	135	135	0	Subclonal
259	HERC6	chr4	89349906	89349906	Splice_Region	SNP	C	T	c.2106+4C>T			NM_017912.3	120	115	5	100	100	0	Subclonal
259	HERC3	chr4	89577145	89577145	Missense_Mutation	SNP	G	A	c.1028G>A	p.Gly343Asp	p.G343D	NM_014606.2	160	156	4	134	134	0	Subclonal
259	ING2	chr4	184431576	184431576	Missense_Mutation	SNP	C	T	c.314C>T	p.Thr105Ile	p.T105I	NM_001564.3	77	73	4	74	74	0	Subclonal
259	DMGDH	chr5	78326807	78326807	Missense_Mutation	SNP	C	T	c.1532G>A	p.Arg511His	p.R511H	NM_013391.3	54	50	4	46	46	0	Subclonal
259	SPZ1	chr5	79616967	79616967	Missense_Mutation	SNP	C	A	c.933C>A	p.Ser311Arg	p.S311R	NM_032567.3	79	75	4	92	92	0	Subclonal
259	IL5	chr5	131879146	131879146	Missense_Mutation	SNP	A	T	c.25T>A	p.Leu9Met	p.L9M	NM_000879.2	299	253	46	195	195	0	Subclonal
259	IK	chr5	140035428	140035428	Nonsense_Mutation	SNP	C	T	c.652C>T	p.Arg218Ter	p.R218*	NM_006083.3	237	231	6	156	156	0	Subclonal
259	PCDHB4	chr5	140502997	140502997	Missense_Mutation	SNP	A	C	c.1417A>C	p.Ser473Arg	p.S473R	NM_018938.3	395	368	27	55	55	0	Subclonal
259	OR2B6	chr6	27925229	27925229	Missense_Mutation	SNP	C	T	c.211C>T	p.Leu71Phe	p.L71F	NM_012367.1	74	69	5	48	48	0	Subclonal
259	EYS	chr6	65622404	65622404	Missense_Mutation	SNP	C	T	c.2614G>A	p.Ala872Thr	p.A872T	NM_001292009.1	145	140	5	110	110	0	Subclonal
259	COL19A1	chr6	70890248	70890248	Splice_Region	SNP	G	A	c.2712G>A	p.Pro904%3D	p.P904%3D	NM_001858.5	98	94	4	100	100	0	Subclonal
259	RNF217	chr6	125379158	125379158	Missense_Mutation	SNP	G	A	c.1187G>A	p.Cys396Tyr	p.C396Y	NM_001286398.2	270	263	7	180	180	0	Subclonal
259	LAMA2	chr6	129637001	129637001	Missense_Mutation	SNP	G	A	c.3830G>A	p.Arg1277Gln	p.R1277Q	NM_000426.3	171	165	6	169	169	0	Subclonal
259	ECT2L	chr6	139203962	139203962	Missense_Mutation	SNP	C	A	c.1982C>A	p.Thr661Asn	p.T661N	NM_001077706.2	80	76	4	81	81	0	Subclonal
259	LPA	chr6	161032682	161032682	Missense_Mutation	SNP	A	C	c.2515T>G	p.Ser839Ala	p.S839A	NM_005577.2	19	13	6	22	22	0	Subclonal
259	DGKB	chr7	14775823	14775823	Splice_Region	SNP	G	C	c.169-4C>G			NM_004080.2	50	40	9	36	35	1	Subclonal
259	AHR	chr7	17373575	17373575	Nonsense_Mutation	SNP	C	T	c.745C>T	p.Gln249Ter	p.Q249*	NM_001621.4	92	86	6	54	54	0	Subclonal
259	DNAH11	chr7	21751354	21751354	Missense_Mutation	SNP	C	T	c.6859C>T	p.Arg2287Cys	p.R2287C	NM_001277115.1	209	203	6	129	129	0	Subclonal
259	KLHL7	chr7	23212565	23212565	Splice_Site	SNP	A	G	c.1380-2A>G		p.X460_splice	NM_001031710.2	155	150	5	114	114	0	Subclonal
259	PCLO	chr7	82579879	82579879	Missense_Mutation	SNP	G	A	c.10025C>T	p.Ala3342Val	p.A3342V	NM_014510.2	102	98	4	122	122	0	Subclonal
259	MUC12	chr7	100635402	100635402	Missense_Mutation	SNP	G	A	c.1558G>A	p.Glu520Lys	p.E520K	NM_001164462.1	294	287	7	160	160	0	Subclonal
259	CHRM2	chr7	136700034	136700034	Missense_Mutation	SNP	G	A	c.422G>A	p.Gly141Asp	p.G141D	NM_000739.2	189	184	5	130	130	0	Subclonal
259	TRIM24	chr7	138223523	138223523	Missense_Mutation	SNP	C	T	c.1118C>T	p.Thr373Ile	p.T373I	NM_015905.2	126	121	5	103	103	0	Subclonal
259	JHDM1D	chr7	139829301	139829301	Missense_Mutation	SNP	C	T	c.551G>A	p.Arg184His	p.R184H	NM_030647.1	146	141	5	99	99	0	Subclonal
259	GIMAP8	chr7	150171652	150171652	Missense_Mutation	SNP	C	T	c.1235C>T	p.Ala412Val	p.A412V	NM_175571.3	128	124	4	113	113	0	Subclonal
259	GIMAP8	chr7	150171657	150171657	Missense_Mutation	SNP	G	A	c.1240G>A	p.Glu414Lys	p.E414K	NM_175571.3	122	116	6	107	107	0	Subclonal
259	MSRA	chr8	10159136	10159136	Missense_Mutation	SNP	G	A	c.424G>A	p.Asp142Asn	p.D142N	NM_012331.4	211	205	6	181	181	0	Subclonal
259	TUSC3	chr8	15531302	15531302	Missense_Mutation	SNP	G	A	c.755G>A	p.Arg252His	p.R252H	NM_006765.3	133	128	5	141	141	0	Subclonal
259	DPYSL2	chr8	26510823	26510823	Missense_Mutation	SNP	G	A	c.1537G>A	p.Val513Ile	p.V513I	NM_001386.5	751	578	173	184	184	0	Clonal
259	TRIM35	chr8	27168748	27168748	Missense_Mutation	SNP	T	C	c.5A>G	p.Glu2Gly	p.E2G	NM_171982.4	1248	1103	145	60	60	0	Subclonal
259	CYP7A1	chr8	59411023	59411023	Missense_Mutation	SNP	G	A	c.86C>T	p.Thr29Met	p.T29M	NM_000780.3	142	137	5	95	95	0	Subclonal
259	PDP1	chr8	94934415	94934415	Missense_Mutation	SNP	G	A	c.128G>A	p.Arg43Gln	p.R43Q	NM_001161781.1	232	226	6	125	125	0	Subclonal
259	C8orf37	chr8	96264437	96264437	Missense_Mutation	SNP	G	A	c.449C>T	p.Ser150Leu	p.S150L	NM_177965.3	74	70	4	69	69	0	Subclonal
259	TRPS1	chr8	116617010	116617010	Missense_Mutation	SNP	T	A	c.1159A>T	p.Ile387Phe	p.I387F	NM_001282902.2	242	212	30	128	128	0	Subclonal
259	PHF24	chr9	34976167	34976167	Missense_Mutation	SNP	C	T	c.583C>T	p.Leu195Phe	p.L195F	NM_001304333.2	74	70	4	79	79	0	Subclonal
259	UNC13B	chr9	35389969	35389969	Nonsense_Mutation	SNP	C	T	c.2974C>T	p.Gln992Ter	p.Q992*	NM_006377.3	78	74	4	102	102	0	Subclonal
259	MLLT10	chr10	21959480	21959480	Missense_Mutation	SNP	C	T	c.898C>T	p.His300Tyr	p.H300Y	NM_001195626.1	114	110	4	99	99	0	Subclonal
259	AS3MT	chr10	104629573	104629573	Missense_Mutation	SNP	C	T	c.13C>T	p.Arg5Cys	p.R5C	NM_020682.3	1844	1797	47	469	469	0	Subclonal
259	MUC6	chr11	1016614	1016614	Missense_Mutation	SNP	G	T	c.6187C>A	p.Pro2063Thr	p.P2063T	NM_005961.2	409	367	42	217	214	3	Subclonal
259	TRIM5	chr11	5686187	5686187	Missense_Mutation	SNP	T	C	c.1334A>G	p.Glu445Gly	p.E445G	NM_033034.2	62	58	4	59	59	0	Subclonal
259	ANO3	chr11	26552874	26552874	Missense_Mutation	SNP	G	A	c.860G>A	p.Arg287Gln	p.R287Q	NM_031418.2	116	111	5	67	67	0	Subclonal
259	CCDC34	chr11	27360532	27360532	Missense_Mutation	SNP	G	A	c.958C>T	p.Pro320Ser	p.P320S	NM_030771.1	158	153	5	167	167	0	Subclonal
259	OR1S2	chr11	57971185	57971185	Missense_Mutation	SNP	G	A	c.469C>T	p.Leu157Phe	p.L157F	NM_001004459.1	276	269	7	291	291	0	Subclonal
259	FIBP	chr11	65652048	65652048	Missense_Mutation	SNP	A	G	c.920T>C	p.Val307Ala	p.V307A	NM_198897.1	1242	1024	218	269	269	0	Clonal
259	ANO1	chr11	69950241	69950241	Missense_Mutation	SNP	G	A	c.677G>A	p.Arg226Gln	p.R226Q	NM_018043.5	96	89	5	79	79	0	Subclonal
259	TENM4	chr11	78369801	78369801	Missense_Mutation	SNP	G	A	c.7612C>T	p.Arg2538Trp	p.R2538W	NM_001098816.2	140	135	5	126	126	0	Subclonal
259	ZC3H12C	chr11	110035171	110035171	Missense_Mutation	SNP	C	T	c.1361C>T	p.Thr454Met	p.T454M	NM_033390.1	193	188	5	151	151	0	Subclonal
259	C11orf34	chr11	112123109	112123109	Missense_Mutation	SNP	G	A	c.410C>T	p.Ala137Val	p.A137V	NM_001145024.1	193	188	5	129	129	0	Subclonal
259	NCAPD3	chr11	134031790	134031790	Splice_Region	SNP	G	A	c.3574-4C>T			NM_015261.2	27	23	4	29	29	0	Subclonal
259	PRPF40B	chr12	50037486	50037486	Missense_Mutation	SNP	G	A	c.2393G>A	p.Arg798Gln	p.R798Q	NM_001031698.2	165	160	5	98	98	0	Subclonal
259	SHMT2	chr12	57625607	57625607	Nonsense_Mutation	SNP	C	G	c.423C>G	p.Tyr141Ter	p.Y141*	NM_005412.5	2069	1623	443	293	293	0	Clonal
259	HECTD4	chr12	112613592	112613592	Missense_Mutation	SNP	G	A	c.11140C>T	p.Arg3714Cys	p.R3714C	NM_001109662.3	165	160	5	102	102	0	Subclonal
259	HECTD4	chr12	112654120	112654120	Missense_Mutation	SNP	G	A	c.7039C>T	p.Arg2347Cys	p.R2347C	NM_001109662.3	133	127	6	86	86	0	Subclonal
259	RIMBP2	chr12	130884249	130884249	Missense_Mutation	SNP	G	A	c.3107C>T	p.Thr1036Met	p.T1036M	NM_015347.4	213	207	6	181	181	0	Subclonal
259	PSPC1	chr13	20279859	20279859	Missense_Mutation	SNP	C	T	c.1329G>A	p.Met443Ile	p.M443I	NM_001042414.2	133	127	6	107	107	0	Subclonal
259	MTUS2	chr13	30075288	30075288	Missense_Mutation	SNP	G	A	c.3883G>A	p.Glu1295Lys	p.E1295K	NM_001033602.2	89	85	4	82	82	0	Subclonal
259	VWA8	chr13	42465596	42465596	Missense_Mutation	SNP	C	T	c.611G>A	p.Arg204His	p.R204H	NM_015058.1	147	143	4	121	121	0	Subclonal
259	PCCA	chr13	100953852	100953852	Missense_Mutation	SNP	G	A	c.1204G>A	p.Ala402Thr	p.A402T	NM_000282.3	178	173	5	107	107	0	Subclonal
259	DYNC1H1	chr14	102500716	102500716	Missense_Mutation	SNP	C	T	c.10681C>T	p.Arg3561Cys	p.R3561C	NM_001376.4	297	291	6	187	187	0	Subclonal
259	TRPM1	chr15	31295101	31295101	Missense_Mutation	SNP	G	A	c.3736C>T	p.Arg1246Trp	p.R1246W	NM_002420.5	255	249	6	147	147	0	Subclonal
259	IQGAP1	chr15	90996153	90996153	Nonsense_Mutation	SNP	C	T	c.1309C>T	p.Gln437Ter	p.Q437*	NM_003870.3	162	157	5	94	94	0	Subclonal
259	SV2B	chr15	91827397	91827397	Missense_Mutation	SNP	G	A	c.1654G>A	p.Gly552Arg	p.G552R	NM_014848.4	281	274	7	190	190	0	Subclonal
259	LOC101927662	chr15	102299929	102299929	Missense_Mutation	SNP	G	A	c.1034G>A	p.Arg345Lys	p.R345K	XM_005255007.1	493	454	39	85	83	2	Subclonal
259	LOC101927662	chr15	102300010	102300010	Missense_Mutation	SNP	C	T	c.1115C>T	p.Ser372Leu	p.S372L	XM_005255007.1	303	274	29	59	58	1	Subclonal
259	LOC101927594	chr15	102303177	102303177	Missense_Mutation	SNP	G	C	c.509G>C	p.Arg170Thr	p.R170T	XM_005255005.1	181	164	17	43	43	0	Subclonal
259	LOC101927594	chr15	102303180	102303180	Missense_Mutation	SNP	C	A	c.512C>A	p.Ala171Glu	p.A171E	XM_005255005.1	174	158	16	42	42	0	Subclonal
259	GOT2	chr16	58752571	58752571	Nonsense_Mutation	SNP	G	A	c.457C>T	p.Arg153Ter	p.R153*	NM_002080.3	67	63	4	58	58	0	Subclonal
259	SSH2	chr17	27958688	27958688	Missense_Mutation	SNP	C	T	c.3443G>A	p.Ser1148Asn	p.S1148N	NM_033389.3	256	248	6	179	179	0	Subclonal
259	EFCAB5	chr17	28380834	28380834	Missense_Mutation	SNP	G	T	c.1694G>T	p.Gly565Val	p.G565V	NM_001145053.1	103	92	11	92	92	0	Subclonal
259	EFCAB13	chr17	45421597	45421597	Missense_Mutation	SNP	C	T	c.373C>T	p.Pro125Ser	p.P125S	NM_152347.4	131	125	6	63	63	0	Subclonal
259	INTS2	chr17	59958439	59958439	Missense_Mutation	SNP	G	A	c.2207C>T	p.Thr736Ile	p.T736I	NM_020748.2	145	139	6	73	73	0	Subclonal
259	AXIN2	chr17	63554341	63554341	Missense_Mutation	SNP	G	A	c.398C>T	p.Ala133Val	p.A133V	NM_004655.3	277	271	6	163	163	0	Subclonal
259	LAMA3	chr18	21469983	21469983	Missense_Mutation	SNP	C	T	c.485C>T	p.Pro162Leu	p.P162L	NM_000227.3	190	185	5	121	121	0	Subclonal
259	SBNO2	chr19	1122697	1122697	Missense_Mutation	SNP	T	A	c.874A>T	p.Ile292Phe	p.I292F	NM_014963.2	851	691	160	53	53	0	Clonal
259	CACNA1A	chr19	13414586	13414586	Missense_Mutation	SNP	C	T	c.2102G>A	p.Gly701Glu	p.G701E	NM_000068.3	256	215	41	143	143	0	Subclonal
259	CC2D1A	chr19	14028928	14028928	Missense_Mutation	SNP	G	A	c.794G>A	p.Arg265His	p.R265H	NM_017721.4	292	227	65	58	58	0	Clonal
259	CEACAM6	chr19	42260606	42260606	Missense_Mutation	SNP	G	A	c.163G>A	p.Ala55Thr	p.A55T	NM_002483.6	290	278	12	160	160	0	Subclonal
259	PSG4	chr19	43702200	43702200	Missense_Mutation	SNP	G	A	c.658C>T	p.Arg220Trp	p.R220W	NM_002780.4	385	377	8	227	227	0	Subclonal
259	APOE	chr19	45411936	45411936	Missense_Mutation	SNP	A	G	c.383A>G	p.Asp128Gly	p.D128G	NM_000041.3	755	606	148	125	125	0	Clonal
259	APOE	chr19	45411937	45411937	Missense_Mutation	SNP	C	A	c.384C>A	p.Asp128Glu	p.D128E	NM_000041.3	753	617	135	127	127	0	Subclonal
259	ZNF534	chr19	52942028	52942028	Missense_Mutation	SNP	G	A	c.1354G>A	p.Glu452Lys	p.E452K	NM_001143939.1	102	97	5	93	93	0	Subclonal
259	SEC23B	chr20	18507152	18507152	Nonsense_Mutation	SNP	C	T	c.970C>T	p.Arg324Ter	p.R324*	NM_001172745.1	205	198	7	141	141	0	Subclonal
259	PI4KA	chr22	21084207	21084207	Missense_Mutation	SNP	C	T	c.637G>A	p.Gly213Ser	p.G213S	NM_002650.2	304	296	7	178	178	0	Subclonal
259	KAL1	chrX	8565288	8565288	Missense_Mutation	SNP	G	A	c.328C>T	p.Pro110Ser	p.P110S	NM_000216.2	116	111	5	70	70	0	NA
259	WWC3	chrX	10104691	10104691	Missense_Mutation	SNP	G	A	c.2782G>A	p.Asp928Asn	p.D928N	NM_015691.3	67	63	4	58	58	0	NA
259	TXLNG	chrX	16846314	16846314	Missense_Mutation	SNP	G	C	c.596G>C	p.Ser199Thr	p.S199T	NM_018360.2	96	43	53	49	49	0	NA
259	SH3KBP1	chrX	19568096	19568096	Missense_Mutation	SNP	G	A	c.1490C>T	p.Thr497Ile	p.T497I	NM_031892.2	44	40	4	39	39	0	NA
259	SUPT20HL2	chrX	24330927	24330927	Missense_Mutation	SNP	G	A	c.506C>T	p.Pro169Leu	p.P169L	NM_001136233.1	63	59	4	48	48	0	NA
259	LONRF3	chrX	118143171	118143171	Missense_Mutation	SNP	G	A	c.1613G>A	p.Arg538Gln	p.R538Q	NM_001031855.2	71	67	4	55	55	0	NA
143	TXNIP	chr1	145440056	145440059	Frame_Shift_Del	DEL	AAAG	-	c.493_496del	p.Glu165ArgfsTer65	p.E165Rfs*65	NM_006472.4	1000	864	136	84	84	0	Subclonal
143	ALDH1L1	chr3	125855677	125855677	Frame_Shift_Del	DEL	A	-	c.1274del	p.Phe425SerfsTer64	p.F425Sfs*64	NM_012190.3	1163	780	383	191	191	0	Clonal
143	CREBBP	chr16	3808053	3808053	Splice_Region	DEL	A	-	c.3370-4del			NM_004380.2	205	157	25	63	58	0	Subclonal
143	NBPF1	chr1	16892256	16892256	Missense_Mutation	SNP	T	C	c.2885A>G	p.Gln1054Arg	p.Q1054R	NM_017940.4	397	363	21	156	145	2	Subclonal
143	HSPG2	chr1	22159079	22159079	Nonsense_Mutation	SNP	G	A	c.11119C>T	p.Gln3707Ter	p.Q3707*	NM_001291860.1	164	81	83	23	23	0	Clonal
143	OXCT2	chr1	40235489	40235489	Missense_Mutation	SNP	T	C	c.1439A>G	p.Glu480Gly	p.E480G	NM_022120.1	1704	1586	118	215	212	3	Subclonal
143	SMAP2	chr1	40872545	40872545	Splice_Region	SNP	C	T	c.237+4C>T			NM_022733.2	506	400	106	118	118	0	Clonal
143	AGBL4	chr1	49005323	49005323	Missense_Mutation	SNP	G	A	c.1355C>T	p.Pro452Leu	p.P452L	NM_032785.3	367	323	44	115	115	0	Subclonal
143	NBPF11	chr1	146055349	146055349	Missense_Mutation	SNP	G	A	c.436C>T	p.Leu146Phe	p.L146F	NM_183372.4	88	73	15	14	14	0	Subclonal
143	NBPF12	chr1	146395465	146395465	Missense_Mutation	SNP	T	A	c.124T>A	p.Cys42Ser	p.C42S	NM_001278141.1	104	82	22	19	19	0	Clonal
143	DHX9	chr1	182853779	182853779	Missense_Mutation	SNP	G	A	c.3292G>A	p.Ala1098Thr	p.A1098T	NM_001357.4	445	334	111	111	111	0	Clonal
143	DENND1B	chr1	197641231	197641231	Missense_Mutation	SNP	T	G	c.232A>C	p.Ser78Arg	p.S78R	NM_144977.4	314	278	36	60	60	0	Subclonal
143	SMYD3	chr1	246091340	246091340	Splice_Region	SNP	A	G	c.600-5T>C			NM_001167740.1	423	407	12	132	131	0	Subclonal
143	WDPCP	chr2	63815325	63815325	Splice_Region	SNP	G	T	c.75+6C>A			NM_015910.5	1375	954	420	154	154	0	Clonal
143	TRABD2A	chr2	85051125	85051125	Missense_Mutation	SNP	C	A	c.1286G>T	p.Arg429Met	p.R429M	NM_001277053.1	573	405	168	73	73	0	Clonal
143	ANKRD36C	chr2	96521154	96521154	Missense_Mutation	SNP	C	G	c.5953G>C	p.Asp1985His	p.D1985H	NM_001310154.1	101	87	14	26	26	0	Subclonal
143	NCKAP5	chr2	133539846	133539846	Missense_Mutation	SNP	C	T	c.4538G>A	p.Arg1513Gln	p.R1513Q	NM_207363.2	260	207	53	116	116	0	Subclonal
143	EPC2	chr2	149402699	149402699	Missense_Mutation	SNP	T	C	c.113T>C	p.Val38Ala	p.V38A	NM_015630.3	938	765	171	51	51	0	Subclonal
143	TTN	chr2	179447196	179447196	Missense_Mutation	SNP	C	T	c.61064G>A	p.Arg20355His	p.R20355H	NM_001256850.1	293	286	7	127	127	0	Subclonal
143	MYL1	chr2	211158474	211158474	Missense_Mutation	SNP	C	T	c.529G>A	p.Asp177Asn	p.D177N	NM_079420.2	384	348	36	118	118	0	Subclonal
143	INHA	chr2	220439511	220439511	Missense_Mutation	SNP	C	T	c.364C>T	p.Arg122Cys	p.R122C	NM_002191.3	812	448	364	152	152	0	Clonal
143	OXSM	chr3	25832600	25832600	Missense_Mutation	SNP	A	C	c.89A>C	p.Lys30Thr	p.K30T	NM_017897.2	830	595	235	76	76	0	Clonal
143	KIF9	chr3	47286970	47286970	Missense_Mutation	SNP	G	A	c.1321C>T	p.Arg441Cys	p.R441C	NM_001134878.1	251	244	7	105	105	0	Subclonal
143	ADPRH	chr3	119300973	119300973	Splice_Region	SNP	C	A	c.-36-8C>A			NM_001125.3	756	529	227	104	104	0	Clonal
143	ZIC4	chr3	147114038	147114038	Missense_Mutation	SNP	C	T	c.289G>A	p.Gly97Ser	p.G97S	NM_032153.5	937	844	93	103	103	0	Subclonal
143	MUC4	chr3	195511794	195511794	Splice_Region	SNP	T	A	c.2961A>T	p.Thr987%3D	p.T987%3D	XM_005269321.1	3704	3254	447	533	533	0	Clonal
143	SLBP	chr4	1698016	1698016	Missense_Mutation	SNP	C	T	c.542G>A	p.Arg181His	p.R181H	NM_006527.3	346	335	10	102	102	0	Subclonal
143	ADAM29	chr4	175898178	175898178	Missense_Mutation	SNP	G	A	c.1502G>A	p.Arg501His	p.R501H	NM_001130703.1	165	158	7	125	125	0	Subclonal
143	MTNR1A	chr4	187454848	187454848	Missense_Mutation	SNP	C	T	c.1048G>A	p.Val350Ile	p.V350I	NM_005958.3	176	130	46	122	122	0	Subclonal
143	FRG1	chr4	190874255	190874255	Missense_Mutation	SNP	A	T	c.292A>T	p.Thr98Ser	p.T98S	NM_004477.2	240	228	12	65	65	0	Subclonal
143	CLPTM1L	chr5	1331909	1331909	Splice_Region	SNP	C	A	c.976+5G>T			NM_030782.3	222	161	60	39	39	0	Clonal
143	GPR98	chr5	90052400	90052400	Nonsense_Mutation	SNP	G	T	c.11710G>T	p.Glu3904Ter	p.E3904*	NM_032119.3	290	227	62	96	96	0	Clonal
143	PCDHB4	chr5	140502997	140502997	Missense_Mutation	SNP	A	C	c.1417A>C	p.Ser473Arg	p.S473R	NM_018938.3	556	526	30	60	60	0	Subclonal
143	LARS	chr5	145508576	145508576	Nonsense_Mutation	SNP	G	A	c.2734C>T	p.Arg912Ter	p.R912*	NM_020117.9	361	237	124	74	74	0	Clonal
143	RIMS1	chr6	72970430	72970430	Missense_Mutation	SNP	G	T	c.3076G>T	p.Ala1026Ser	p.A1026S	NM_014989.5	276	246	28	73	73	0	Subclonal
143	SRSF12	chr6	89814952	89814952	Missense_Mutation	SNP	C	T	c.302G>A	p.Arg101His	p.R101H	NM_080743.4	499	446	53	118	118	0	Subclonal
143	DGKB	chr7	14733696	14733696	Splice_Region	SNP	T	C	c.711+4A>G			NM_004080.2	344	296	46	94	94	0	Subclonal
143	C7orf31	chr7	25176238	25176238	Nonsense_Mutation	SNP	C	A	c.1126G>T	p.Glu376Ter	p.E376*	NM_138811.3	426	368	58	125	125	0	Subclonal
143	ZNF479	chr7	57193730	57193730	Missense_Mutation	SNP	T	C	c.257A>G	p.His86Arg	p.H86R	NM_033273.2	105	91	14	22	22	0	Subclonal
143	MUC17	chr7	100681266	100681266	Missense_Mutation	SNP	C	A	c.6569C>A	p.Thr2190Lys	p.T2190K	NM_001040105.1	394	358	36	144	142	2	Subclonal
143	MUC17	chr7	100681293	100681293	Missense_Mutation	SNP	G	A	c.6596G>A	p.Arg2199His	p.R2199H	NM_001040105.1	414	379	35	148	145	3	Subclonal
143	DUS4L	chr7	107207538	107207538	Missense_Mutation	SNP	C	T	c.23C>T	p.Thr8Met	p.T8M	NM_001270419.1	202	173	29	26	26	0	Subclonal
143	DOCK4	chr7	111487155	111487155	Missense_Mutation	SNP	A	G	c.2501T>C	p.Val834Ala	p.V834A	NM_014705.3	483	420	63	160	160	0	Subclonal
143	CSMD1	chr8	3019773	3019773	Missense_Mutation	SNP	G	T	c.5752C>A	p.Pro1918Thr	p.P1918T	NM_033225.5	366	294	72	133	133	0	Subclonal
143	MAF1	chr8	145161743	145161743	Missense_Mutation	SNP	C	T	c.626C>T	p.Ser209Phe	p.S209F	NM_032272.4	197	142	55	20	20	0	Clonal
143	FREM1	chr9	14806811	14806811	Missense_Mutation	SNP	G	A	c.3122C>T	p.Thr1041Ile	p.T1041I	NM_144966.5	239	232	7	106	106	0	Subclonal
143	NR4A3	chr9	102609772	102609772	Missense_Mutation	SNP	G	A	c.1508G>A	p.Arg503Gln	p.R503Q	NM_006981.3	724	658	66	243	243	0	Subclonal
143	GAPVD1	chr9	128064704	128064704	Missense_Mutation	SNP	G	A	c.628G>A	p.Glu210Lys	p.E210K	NM_001282679.1	296	208	88	74	74	0	Clonal
143	CACNA1B	chr9	140777259	140777259	Missense_Mutation	SNP	C	G	c.454C>G	p.Leu152Val	p.L152V	NM_000718.3	1604	1498	104	480	480	0	Subclonal
143	ATP5C1	chr10	7844332	7844332	Missense_Mutation	SNP	C	T	c.737C>T	p.Thr246Ile	p.T246I	NM_001001973.1	801	516	284	243	243	0	Clonal
143	HELLS	chr10	96352275	96352275	Splice_Region	SNP	A	G	c.1971+4A>G			NM_018063.4	368	317	51	97	97	0	Subclonal
143	C10orf120	chr10	124457347	124457347	Missense_Mutation	SNP	G	A	c.910C>T	p.Arg304Trp	p.R304W	NM_001010912.2	271	265	6	157	157	0	Subclonal
143	LOC643037	chr11	94261268	94261268	Nonsense_Mutation	SNP	G	A	c.269G>A	p.Trp90Ter	p.W90*	NM_001190462.1	436	345	91	104	104	0	Clonal
143	CARD17	chr11	104971347	104971347	Missense_Mutation	SNP	G	T	c.167C>A	p.Ala56Asp	p.A56D	NM_001007232.1	532	482	50	92	92	0	Subclonal
143	WNK1	chr12	993391	993391	Missense_Mutation	SNP	A	G	c.3826A>G	p.Ser1276Gly	p.S1276G	NM_018979.3	387	368	19	82	82	0	Subclonal
143	VDR	chr12	48238712	48238712	Missense_Mutation	SNP	G	C	c.1101C>G	p.Ile367Met	p.I367M	NM_000376.2	1382	1134	248	175	175	0	Clonal
143	SSH1	chr12	109182894	109182894	Missense_Mutation	SNP	G	A	c.2020C>T	p.Pro674Ser	p.P674S	NM_018984.3	661	454	207	113	113	0	Clonal
143	KSR2	chr12	117922329	117922329	Missense_Mutation	SNP	C	T	c.2255G>A	p.Gly752Glu	p.G752E	NM_173598.4	591	425	166	270	270	0	Clonal
143	KDM2B	chr12	121877732	121877732	Missense_Mutation	SNP	C	T	c.3757G>A	p.Asp1253Asn	p.D1253N	NM_032590.4	1296	1137	159	366	366	0	Subclonal
143	TPTE2	chr13	20067011	20067011	Missense_Mutation	SNP	A	C	c.98T>G	p.Leu33Arg	p.L33R	NM_199254.2	67	37	30	21	20	1	Clonal
143	STXBP6	chr14	25326339	25326339	Missense_Mutation	SNP	G	A	c.179C>T	p.Ala60Val	p.A60V	NM_001304476.1	316	309	7	125	125	0	Subclonal
143	IGHV3-16	chr14	106622075	106622075	Missense_Mutation	SNP	C	T	c.170G>A	p.Arg57His	p.R57H	NC_000014.8:IGHV3-16:u_t_1	650	461	189	255	255	0	Clonal
143	GABRB3	chr15	26866688	26866688	Splice_Region	SNP	G	A	c.241-7C>T			NM_000814.5	156	150	6	97	97	0	Subclonal
143	DPH6	chr15	35742971	35742971	Nonsense_Mutation	SNP	A	C	c.420T>G	p.Tyr140Ter	p.Y140*	NM_080650.3	166	117	49	38	38	0	Clonal
143	ZNF710	chr15	90611747	90611747	Missense_Mutation	SNP	G	A	c.1378G>A	p.Val460Met	p.V460M	NM_198526.3	1486	1289	197	297	297	0	Subclonal
143	HDDC3	chr15	91475012	91475012	Missense_Mutation	SNP	T	C	c.331A>G	p.Ser111Gly	p.S111G	NM_001286451.1	878	730	148	77	76	0	Subclonal
143	VPS33B	chr15	91548299	91548299	Missense_Mutation	SNP	G	C	c.1156C>G	p.His386Asp	p.H386D	NM_018668.4	199	161	38	61	61	0	Subclonal
143	CLUAP1	chr16	3586222	3586222	Missense_Mutation	SNP	G	A	c.1193G>A	p.Arg398Gln	p.R398Q	NM_015041.2	296	289	7	115	115	0	Subclonal
143	ADCY9	chr16	4039024	4039024	Nonsense_Mutation	SNP	G	A	c.2281C>T	p.Arg761Ter	p.R761*	NM_001116.3	137	132	5	79	79	0	Subclonal
143	PRKCB	chr16	24135232	24135232	Missense_Mutation	SNP	G	A	c.995G>A	p.Gly332Asp	p.G332D	NM_212535.2	292	286	6	136	136	0	Subclonal
143	ITGAX	chr16	31391361	31391361	Missense_Mutation	SNP	C	T	c.3035C>T	p.Ala1012Val	p.A1012V	NM_000887.4	279	251	28	84	84	0	Subclonal
143	PIEZO1	chr16	88788252	88788252	Missense_Mutation	SNP	G	C	c.5178C>G	p.Ser1726Arg	p.S1726R	NM_001142864.3	1161	1131	26	253	253	0	Subclonal
143	SLFN14	chr17	33884192	33884192	Missense_Mutation	SNP	A	T	c.890T>A	p.Leu297Gln	p.L297Q	NM_001129820.1	457	415	41	128	128	0	Subclonal
143	NFE2L1	chr17	46135727	46135727	Missense_Mutation	SNP	A	G	c.1043A>G	p.Asn348Ser	p.N348S	NM_003204.2	662	553	109	184	184	0	Subclonal
143	SLC9A3R1	chr17	72759527	72759527	Missense_Mutation	SNP	G	A	c.625G>A	p.Gly209Arg	p.G209R	NM_004252.4	532	337	195	106	106	0	Clonal
143	S1PR2	chr19	10334980	10334980	Missense_Mutation	SNP	A	T	c.602T>A	p.Ile201Asn	p.I201N	NM_004230.3	1941	1486	455	489	489	0	Clonal
143	EHD2	chr19	48219900	48219900	Missense_Mutation	SNP	C	T	c.31C>T	p.Arg11Trp	p.R11W	NM_014601.3	1010	973	37	133	133	0	Subclonal
143	TRPC4AP	chr20	33594251	33594251	Missense_Mutation	SNP	T	C	c.1814A>G	p.Asn605Ser	p.N605S	NM_015638.2	254	242	12	63	63	0	Subclonal
143	PI4KA	chr22	21083754	21083754	Missense_Mutation	SNP	A	G	c.785T>C	p.Leu262Pro	p.L262P	NM_002650.2	937	777	160	268	268	0	Subclonal
143	IGLV3-32	chr22	22937418	22937418	Missense_Mutation	SNP	T	C	c.236T>C	p.Phe79Ser	p.F79S	NC_000022.10:IGLV3-32:u_t_1	716	566	150	226	225	0	Clonal
143	NF2	chr22	30057291	30057291	Nonsense_Mutation	SNP	G	A	c.773G>A	p.Trp258Ter	p.W258*	NM_000268.3	435	289	146	188	188	0	Clonal
143	BHLHB9	chrX	102004086	102004086	Missense_Mutation	SNP	G	A	c.163G>A	p.Val55Ile	p.V55I	NM_001142524.1	247	240	7	106	106	0	NA
189	LRRN1	chr3	3887541	3887541	Frame_Shift_Del	DEL	A	-	c.1218del	p.His408ThrfsTer3	p.H408Tfs*3	NM_020873.5	289	268	20	156	156	0	Subclonal
189	BAP1	chr3	52437456	52437456	Frame_Shift_Del	DEL	C	-	c.1705del	p.Val569CysfsTer2	p.V569Cfs*2	NM_004656.3	1023	963	60	560	559	1	Subclonal
189	BAP1	chr3	52440316	52440316	Frame_Shift_Del	DEL	G	-	c.736del	p.His246MetfsTer3	p.H246Mfs*3	NM_004656.3	471	460	11	228	228	0	Subclonal
189	PAX4	chr7	127251733	127251733	Splice_Region	DEL	A	-	c.748-3del			NM_006193.2	90	76	12	52	50	1	Subclonal
189	MRE11	chr11	94212931	94212931	Splice_Region	DEL	A	-	c.315-4del			NM_001330347.1	93	80	10	38	38	0	Subclonal
189	CTXN2	chr15	48493649	48493649	Frame_Shift_Del	DEL	T	-	c.152del	p.Ile51ThrfsTer3	p.I51Tfs*3	NM_001145668.1	151	140	11	83	83	0	Subclonal
189	AGRN	chr1	979310	979310	Missense_Mutation	SNP	G	A	c.1906G>A	p.Gly636Ser	p.G636S	NM_001305275.1	124	119	5	225	225	0	Subclonal
189	SLC35E2	chr1	1666223	1666223	Missense_Mutation	SNP	C	T	c.638G>A	p.Arg213His	p.R213H	NM_182838.2	180	175	5	121	121	0	Subclonal
189	MTOR	chr1	11168304	11168304	Missense_Mutation	SNP	G	A	c.7568C>T	p.Thr2523Met	p.T2523M	NM_004958.3	223	214	9	132	132	0	Subclonal
189	SPEN	chr1	16262288	16262288	Nonsense_Mutation	SNP	C	T	c.9553C>T	p.Arg3185Ter	p.R3185*	NM_015001.2	249	243	6	175	175	0	Subclonal
189	ZBTB40	chr1	22848017	22848017	Missense_Mutation	SNP	G	A	c.3077G>A	p.Arg1026Gln	p.R1026Q	NM_001083621.1	110	104	6	65	65	0	Subclonal
189	EPHA8	chr1	22903142	22903142	Missense_Mutation	SNP	C	T	c.592C>T	p.Arg198Cys	p.R198C	NM_020526.3	110	106	4	103	103	0	Subclonal
189	ZNF683	chr1	26691217	26691217	Missense_Mutation	SNP	G	T	c.820C>A	p.Pro274Thr	p.P274T	NM_001307925.1	375	362	13	167	167	0	Subclonal
189	MECR	chr1	29522768	29522768	Missense_Mutation	SNP	C	T	c.605G>A	p.Arg202His	p.R202H	NM_001024732.1	227	220	7	138	138	0	Subclonal
189	ZBTB8A	chr1	33058831	33058831	Missense_Mutation	SNP	C	T	c.299C>T	p.Ser100Leu	p.S100L	NM_001040441.1	113	109	4	101	101	0	Subclonal
189	EVA1B	chr1	36788033	36788033	Missense_Mutation	SNP	G	A	c.361C>T	p.Arg121Trp	p.R121W	NM_001304762.1	58	54	4	47	47	0	Subclonal
189	SZT2	chr1	43907191	43907191	Missense_Mutation	SNP	C	G	c.7357C>G	p.Leu2453Val	p.L2453V	NM_015284.3	385	368	15	235	235	0	Subclonal
189	ZSWIM5	chr1	45525884	45525884	Missense_Mutation	SNP	C	T	c.988G>A	p.Asp330Asn	p.D330N	NM_020883.1	145	139	5	113	113	0	Subclonal
189	NDC1	chr1	54266456	54266456	Nonsense_Mutation	SNP	G	A	c.1132C>T	p.Gln378Ter	p.Q378*	NM_018087.4	167	162	5	114	114	0	Subclonal
189	CLCA4	chr1	87041141	87041141	Missense_Mutation	SNP	G	A	c.1810G>A	p.Val604Ile	p.V604I	NM_012128.3	263	257	6	164	164	0	Subclonal
189	TGFBR3	chr1	92185668	92185668	Missense_Mutation	SNP	C	T	c.1195G>A	p.Gly399Arg	p.G399R	NM_003243.4	184	179	5	127	127	0	Subclonal
189	STXBP3	chr1	109315425	109315425	Missense_Mutation	SNP	G	A	c.577G>A	p.Gly193Arg	p.G193R	NM_007269.2	331	322	9	104	104	0	Subclonal
189	NBPF10	chr1	145299824	145299824	Missense_Mutation	SNP	C	G	c.873C>G	p.Ile291Met	p.I291M	NM_001039703.5	164	153	11	71	71	0	Subclonal
189	NBPF10	chr1	145311931	145311931	Missense_Mutation	SNP	C	T	c.1999C>T	p.Arg667Cys	p.R667C	NM_001039703.5	84	74	10	46	46	0	Subclonal
189	NBPF15	chr1	148582481	148582481	Missense_Mutation	SNP	A	G	c.715A>G	p.Thr239Ala	p.T239A	NM_001170755.2	87	77	10	36	36	0	Subclonal
189	DENND4B	chr1	153913031	153913031	Missense_Mutation	SNP	C	A	c.1378G>T	p.Val460Leu	p.V460L	NM_014856.2	351	340	11	224	224	0	Subclonal
189	TDRD5	chr1	179562732	179562732	Nonsense_Mutation	SNP	C	T	c.370C>T	p.Arg124Ter	p.R124*	NM_001199091.1	274	265	9	211	211	0	Subclonal
189	ZNF648	chr1	182026463	182026463	Missense_Mutation	SNP	C	T	c.683G>A	p.Arg228Gln	p.R228Q	NM_001009992.1	103	98	5	132	132	0	Subclonal
189	TNNT2	chr1	201336902	201336902	Missense_Mutation	SNP	C	T	c.196G>A	p.Glu66Lys	p.E66K	NM_001276345.1	39	35	4	40	40	0	Subclonal
189	NAV1	chr1	201779201	201779201	Missense_Mutation	SNP	G	A	c.4529G>A	p.Arg1510Gln	p.R1510Q	NM_020443.4	117	113	4	107	107	0	Subclonal
189	SOX13	chr1	204086253	204086253	Missense_Mutation	SNP	G	A	c.595G>A	p.Ala199Thr	p.A199T	NM_005686.2	124	119	5	116	116	0	Subclonal
189	TMCC2	chr1	205211071	205211071	Missense_Mutation	SNP	T	A	c.646T>A	p.Cys216Ser	p.C216S	NM_014858.3	102	96	6	54	54	0	Subclonal
189	RNF144A	chr2	7160675	7160675	Missense_Mutation	SNP	G	A	c.373G>A	p.Val125Met	p.V125M	NM_014746.4	207	201	6	114	114	0	Subclonal
189	PRKD3	chr2	37480412	37480412	Missense_Mutation	SNP	G	A	c.2581C>T	p.Arg861Cys	p.R861C	NM_005813.4	203	197	6	103	103	0	Subclonal
189	DHX57	chr2	39029990	39029990	Missense_Mutation	SNP	C	T	c.3884G>A	p.Arg1295Gln	p.R1295Q	NM_198963.1	182	177	5	108	108	0	Subclonal
189	TMEM178A	chr2	39893227	39893227	Missense_Mutation	SNP	G	A	c.113G>A	p.Arg38His	p.R38H	NM_152390.2	242	236	6	249	249	0	Subclonal
189	FAM161A	chr2	62066680	62066680	Missense_Mutation	SNP	G	A	c.1459C>T	p.Arg487Cys	p.R487C	NM_032180.2	251	245	6	144	144	0	Subclonal
189	DYSF	chr2	71838737	71838737	Missense_Mutation	SNP	G	A	c.4148G>A	p.Cys1383Tyr	p.C1383Y	NM_003494.3	80	76	4	68	68	0	Subclonal
189	VWA3B	chr2	98887209	98887209	Missense_Mutation	SNP	C	T	c.2908C>T	p.Arg970Trp	p.R970W	NM_144992.4	198	189	9	90	90	0	Subclonal
189	FOXD4L1	chr2	114257296	114257296	Missense_Mutation	SNP	A	G	c.463A>G	p.Ile155Val	p.I155V	NM_012184.4	120	110	10	68	68	0	Subclonal
189	NCKAP5	chr2	133554233	133554233	Missense_Mutation	SNP	G	C	c.877C>G	p.Leu293Val	p.L293V	NM_207363.2	151	143	8	94	94	0	Subclonal
189	THSD7B	chr2	138030231	138030231	Missense_Mutation	SNP	C	T	c.2302C>T	p.Arg768Trp	p.R768W	NM_001080427.1	207	201	6	116	116	0	Subclonal
189	ZEB2	chr2	145156300	145156300	Missense_Mutation	SNP	C	G	c.2454G>C	p.Leu818Phe	p.L818F	NM_014795.3	301	291	9	114	114	0	Subclonal
189	TTN	chr2	179426459	179426459	Missense_Mutation	SNP	G	A	c.79477C>T	p.Arg26493Cys	p.R26493C	NM_001256850.1	288	282	6	156	156	0	Subclonal
189	TTN	chr2	179446418	179446418	Missense_Mutation	SNP	C	T	c.61654G>A	p.Val20552Ile	p.V20552I	NM_001256850.1	199	193	6	92	92	0	Subclonal
189	TTN	chr2	179575380	179575380	Missense_Mutation	SNP	C	T	c.27493G>A	p.Ala9165Thr	p.A9165T	NM_001256850.1	64	60	4	53	53	0	Subclonal
189	TTN	chr2	179602943	179602943	Missense_Mutation	SNP	C	T	c.13286G>A	p.Cys4429Tyr	p.C4429Y	NM_001256850.1	151	146	5	96	96	0	Subclonal
189	STAT1	chr2	191841680	191841680	Missense_Mutation	SNP	G	A	c.1945C>T	p.Arg649Cys	p.R649C	NM_007315.3	399	391	8	140	140	0	Subclonal
189	SDPR	chr2	192701424	192701424	Missense_Mutation	SNP	G	A	c.503C>T	p.Ala168Val	p.A168V	NM_004657.5	67	62	5	73	73	0	Subclonal
189	TTLL4	chr2	219614067	219614067	Missense_Mutation	SNP	G	A	c.2692G>A	p.Glu898Lys	p.E898K	NM_014640.4	296	289	7	202	202	0	Subclonal
189	SPEG	chr2	220331922	220331922	Missense_Mutation	SNP	G	A	c.2908G>A	p.Val970Met	p.V970M	NM_005876.4	150	145	5	114	114	0	Subclonal
189	SNED1	chr2	242003508	242003508	Nonsense_Mutation	SNP	C	A	c.2565C>A	p.Cys855Ter	p.C855*	NM_001080437.1	34	30	4	30	30	0	Subclonal
189	ANO7	chr2	242128117	242128117	Missense_Mutation	SNP	G	A	c.91G>A	p.Asp31Asn	p.D31N	NM_001001891.3	128	123	5	144	144	0	Subclonal
189	CXXC11	chr2	242811987	242811987	Missense_Mutation	SNP	G	A	c.79G>A	p.Val27Ile	p.V27I	NM_173821.2	185	180	5	133	133	0	Subclonal
189	GALNT15	chr3	16217155	16217155	Missense_Mutation	SNP	G	A	c.497G>A	p.Arg166His	p.R166H	NM_054110.4	130	124	6	60	60	0	Subclonal
189	GLB1	chr3	33107037	33107037	Missense_Mutation	SNP	G	A	c.470C>T	p.Ala157Val	p.A157V	NM_000404.2	141	135	6	75	75	0	Subclonal
189	CCR8	chr3	39373809	39373809	Splice_Region	SNP	G	A	c.-14G>A			NM_005201.3	179	174	5	123	123	0	Subclonal
189	CYP8B1	chr3	42916495	42916495	Nonsense_Mutation	SNP	G	A	c.814C>T	p.Gln272Ter	p.Q272*	NM_004391.2	238	232	6	277	277	0	Subclonal
189	DNAH1	chr3	52425076	52425076	Splice_Region	SNP	C	T	c.9741+6C>T			NM_015512.4	277	270	7	234	234	0	Subclonal
189	BAP1	chr3	52440313	52440313	Missense_Mutation	SNP	C	T	c.739G>A	p.Val247Met	p.V247M	NM_004656.3	484	473	11	234	234	0	Subclonal
189	ZPLD1	chr3	102189341	102189341	Missense_Mutation	SNP	G	A	c.1037G>A	p.Arg346Gln	p.R346Q	NM_001329788.1	138	133	5	127	127	0	Subclonal
189	ATG3	chr3	112255433	112255433	Missense_Mutation	SNP	G	A	c.683C>T	p.Thr228Ile	p.T228I	NM_022488.4	244	237	7	100	100	0	Subclonal
189	PLA1A	chr3	119331875	119331875	Missense_Mutation	SNP	G	A	c.574G>A	p.Ala192Thr	p.A192T	NM_015900.3	169	164	5	109	109	0	Subclonal
189	ADCY5	chr3	123049746	123049746	Missense_Mutation	SNP	C	T	c.1636G>A	p.Glu546Lys	p.E546K	NM_183357.2	147	141	6	90	90	0	Subclonal
189	PLXNA1	chr3	126725022	126725022	Splice_Site	SNP	G	A	c.1997+1G>A		p.X666_splice	NM_032242.3	127	123	4	128	128	0	Subclonal
189	EEFSEC	chr3	127981002	127981002	Missense_Mutation	SNP	G	A	c.556G>A	p.Ala186Thr	p.A186T	NM_021937.4	301	294	7	139	139	0	Subclonal
189	FGFR3	chr4	1806090	1806090	Missense_Mutation	SNP	G	A	c.1109G>A	p.Gly370Asp	p.G370D	NM_000142.4	35	31	4	45	45	0	Subclonal
189	SORCS2	chr4	7719828	7719828	Missense_Mutation	SNP	G	A	c.2342G>A	p.Arg781Gln	p.R781Q	NM_020777.2	247	242	5	183	183	0	Subclonal
189	NPNT	chr4	106859520	106859520	Missense_Mutation	SNP	C	T	c.448C>T	p.Arg150Trp	p.R150W	NM_001033047.2	280	273	7	171	171	0	Subclonal
189	DKK2	chr4	107845304	107845304	Missense_Mutation	SNP	G	A	c.587C>T	p.Ala196Val	p.A196V	NM_014421.2	237	232	5	178	178	0	Subclonal
189	SLC9A3	chr5	482785	482785	Missense_Mutation	SNP	C	T	c.1234G>A	p.Gly412Arg	p.G412R	NM_004174.2	164	160	4	141	141	0	Subclonal
189	SLC6A3	chr5	1414933	1414933	Splice_Region	SNP	G	A	c.1032-3C>T			NM_001044.4	203	197	6	289	288	0	Subclonal
189	UGT3A2	chr5	36035841	36035841	Missense_Mutation	SNP	C	T	c.1531G>A	p.Val511Ile	p.V511I	NM_174914.3	294	288	6	191	191	0	Subclonal
189	MAP1B	chr5	71490639	71490639	Missense_Mutation	SNP	G	A	c.1457G>A	p.Arg486Gln	p.R486Q	NM_005909.3	225	220	5	154	154	0	Subclonal
189	GPR98	chr5	90049574	90049574	Missense_Mutation	SNP	C	T	c.11305C>T	p.Pro3769Ser	p.P3769S	NM_032119.3	274	268	6	177	177	0	Subclonal
189	ERAP1	chr5	96098915	96098915	Missense_Mutation	SNP	C	T	c.2836G>A	p.Ala946Thr	p.A946T	NM_016442.3	242	234	8	86	86	0	Subclonal
189	PRDM6	chr5	122522807	122522807	Missense_Mutation	SNP	C	T	c.1700C>T	p.Thr567Met	p.T567M	NM_001136239.1	229	223	6	124	124	0	Subclonal
189	NRG2	chr5	139231387	139231387	Missense_Mutation	SNP	C	T	c.1574G>A	p.Arg525His	p.R525H	NM_004883.2	279	273	6	169	169	0	Subclonal
189	PCDHA12	chr5	140256547	140256547	Missense_Mutation	SNP	G	A	c.1490G>A	p.Arg497Gln	p.R497Q	NM_018903.3	151	147	4	124	124	0	Subclonal
189	PCDHGB5	chr5	140778480	140778480	Missense_Mutation	SNP	G	T	c.786G>T	p.Leu262Phe	p.L262F	NM_018925.2	379	367	11	318	318	0	Subclonal
189	GABRA6	chr5	161118991	161118991	Missense_Mutation	SNP	C	T	c.871C>T	p.Arg291Trp	p.R291W	NM_000811.2	110	106	4	86	86	0	Subclonal
189	SH3PXD2B	chr5	171765920	171765920	Missense_Mutation	SNP	G	A	c.2189C>T	p.Pro730Leu	p.P730L	NM_001017995.2	265	258	7	212	212	0	Subclonal
189	HK3	chr5	176308324	176308324	Missense_Mutation	SNP	G	A	c.2606C>T	p.Thr869Met	p.T869M	NM_002115.2	148	143	5	139	139	0	Subclonal
189	FGFR4	chr5	176518689	176518689	Missense_Mutation	SNP	C	T	c.607C>T	p.Arg203Cys	p.R203C	NM_002011.4	179	174	5	132	132	0	Subclonal
189	SCGB3A1	chr5	180017692	180017692	Missense_Mutation	SNP	G	A	c.199C>T	p.Pro67Ser	p.P67S	NM_052863.2	53	49	4	43	43	0	Subclonal
189	TFAP2A	chr6	10404750	10404750	Missense_Mutation	SNP	A	G	c.755T>C	p.Val252Ala	p.V252A	NM_003220.2	269	258	11	157	157	0	Subclonal
189	ITPR3	chr6	33646425	33646425	Missense_Mutation	SNP	G	A	c.3781G>A	p.Ala1261Thr	p.A1261T	NM_002224.3	231	225	6	118	118	0	Subclonal
189	DNAH8	chr6	38840381	38840381	Missense_Mutation	SNP	G	A	c.7060G>A	p.Val2354Ile	p.V2354I	NM_001206927.1	283	277	6	162	162	0	Subclonal
189	CDC5L	chr6	44413542	44413542	Nonsense_Mutation	SNP	G	T	c.2242G>T	p.Glu748Ter	p.E748*	NM_001253.3	304	286	18	125	125	0	Subclonal
189	DACT2	chr6	168711118	168711118	Missense_Mutation	SNP	C	T	c.388G>A	p.Glu130Lys	p.E130K	NM_214462.4	174	167	7	195	195	0	Subclonal
189	THBS2	chr6	169623501	169623501	Missense_Mutation	SNP	C	T	c.2843G>A	p.Cys948Tyr	p.C948Y	NM_003247.3	138	133	5	101	101	0	Subclonal
189	KDELR2	chr7	6502780	6502780	Missense_Mutation	SNP	G	A	c.631C>T	p.Pro211Ser	p.P211S	NM_006854.3	186	180	6	86	86	0	Subclonal
189	TRIL	chr7	28996342	28996342	Missense_Mutation	SNP	T	C	c.1321A>G	p.Thr441Ala	p.T441A	NM_014817.3	41	37	4	53	53	0	Subclonal
189	CLIP2	chr7	73790479	73790479	Missense_Mutation	SNP	C	T	c.1748C>T	p.Ala583Val	p.A583V	NM_003388.4	224	217	7	233	233	0	Subclonal
189	SLC26A3	chr7	107427352	107427352	Splice_Region	SNP	G	A	c.891C>T	p.Thr297%3D	p.T297%3D	NM_000111.2	155	150	5	87	87	0	Subclonal
189	LAMB4	chr7	107708453	107708453	Splice_Region	SNP	C	T	c.2446+8G>A			NM_007356.2	249	243	6	160	160	0	Subclonal
189	CTTNBP2	chr7	117351767	117351767	Missense_Mutation	SNP	C	T	c.4816G>A	p.Val1606Ile	p.V1606I	NM_033427.2	172	166	6	82	82	0	Subclonal
189	LUC7L2	chr7	139106998	139106998	Missense_Mutation	SNP	G	A	c.1091G>A	p.Arg364Gln	p.R364Q	NM_016019.4	296	290	6	158	158	0	Subclonal
189	LRRC61	chr7	150034395	150034395	Missense_Mutation	SNP	G	A	c.445G>A	p.Ala149Thr	p.A149T	NM_001142928.1	242	237	5	195	195	0	Subclonal
189	WDR86	chr7	151092968	151092968	Missense_Mutation	SNP	G	A	c.620C>T	p.Thr207Met	p.T207M	NM_198285.2	104	98	6	81	81	0	Subclonal
189	HR	chr8	21976742	21976742	Missense_Mutation	SNP	G	A	c.3032C>T	p.Ala1011Val	p.A1011V	NM_005144.4	160	155	5	144	144	0	Subclonal
189	NUGGC	chr8	27922211	27922211	Missense_Mutation	SNP	C	T	c.749G>A	p.Arg250His	p.R250H	NM_001010906.1	64	60	4	50	50	0	Subclonal
189	RNF122	chr8	33416236	33416236	Missense_Mutation	SNP	G	A	c.79C>T	p.Pro27Ser	p.P27S	NM_024787.3	279	273	6	142	142	0	Subclonal
189	OPRK1	chr8	54142234	54142234	Missense_Mutation	SNP	C	T	c.766G>A	p.Val256Ile	p.V256I	NM_000912.3	372	364	8	307	307	0	Subclonal
189	ATP6V1H	chr8	54723785	54723785	Splice_Region	SNP	G	A	c.526-8C>T			NM_015941.3	146	141	5	87	87	0	Subclonal
189	ADCY8	chr8	131826325	131826325	Missense_Mutation	SNP	C	T	c.2903G>A	p.Arg968Gln	p.R968Q	NM_001115.2	166	159	7	150	150	0	Subclonal
189	FAM135B	chr8	139268947	139268947	Missense_Mutation	SNP	G	A	c.353C>T	p.Thr118Met	p.T118M	NM_015912.3	121	115	6	95	95	0	Subclonal
189	FAM135B	chr8	139268993	139268993	Missense_Mutation	SNP	C	T	c.307G>A	p.Ala103Thr	p.A103T	NM_015912.3	125	121	4	99	99	0	Subclonal
189	KIFC2	chr8	145697584	145697584	Missense_Mutation	SNP	G	A	c.1549G>A	p.Ala517Thr	p.A517T	NM_145754.3	153	149	4	119	119	0	Subclonal
189	NOL6	chr9	33463828	33463828	Splice_Site	SNP	C	T	c.2994+1G>A		p.X998_splice	NM_022917.4	156	152	4	135	135	0	Subclonal
189	NOL6	chr9	33468128	33468128	Missense_Mutation	SNP	G	A	c.1324C>T	p.Arg442Trp	p.R442W	NM_022917.4	299	293	6	216	216	0	Subclonal
189	GLIPR2	chr9	36148599	36148599	Missense_Mutation	SNP	C	T	c.178C>T	p.Arg60Cys	p.R60C	NM_022343.3	288	282	6	134	134	0	Subclonal
189	MELK	chr9	36657350	36657350	Missense_Mutation	SNP	G	A	c.1166G>A	p.Arg389Gln	p.R389Q	NM_014791.3	133	128	5	85	85	0	Subclonal
189	PGM5	chr9	71094430	71094430	Missense_Mutation	SNP	G	A	c.1256G>A	p.Arg419Gln	p.R419Q	NM_021965.3	219	213	6	166	166	0	Subclonal
189	ZNF189	chr9	104170462	104170462	Missense_Mutation	SNP	C	T	c.412C>T	p.Arg138Cys	p.R138C	NM_003452.3	237	231	6	133	133	0	Subclonal
189	TMEM38B	chr9	108536272	108536272	Missense_Mutation	SNP	C	G	c.787C>G	p.Pro263Ala	p.P263A	NM_018112.2	328	319	9	153	153	0	Subclonal
189	ZNF462	chr9	109686537	109686537	Missense_Mutation	SNP	G	A	c.344G>A	p.Arg115His	p.R115H	NM_021224.4	167	160	7	96	96	0	Subclonal
189	INIP	chr9	115451859	115451859	Missense_Mutation	SNP	C	T	c.167G>A	p.Arg56Gln	p.R56Q	NM_021218.1	232	223	7	172	172	0	Subclonal
189	NR5A1	chr9	127253365	127253365	Missense_Mutation	SNP	C	T	c.1133G>A	p.Ser378Asn	p.S378N	NM_004959.4	69	65	4	70	70	0	Subclonal
189	ODF2	chr9	131233638	131233638	Missense_Mutation	SNP	C	T	c.472C>T	p.Arg158Trp	p.R158W	NM_001242353.1	259	253	6	197	197	0	Subclonal
189	SETX	chr9	135153559	135153559	Missense_Mutation	SNP	C	T	c.6740G>A	p.Ser2247Asn	p.S2247N	NM_015046.5	225	218	7	127	127	0	Subclonal
189	SURF4	chr9	136230403	136230403	Missense_Mutation	SNP	C	A	c.776G>T	p.Gly259Val	p.G259V	NM_033161.3	418	403	15	201	201	0	Subclonal
189	PMPCA	chr9	139313068	139313068	Missense_Mutation	SNP	C	T	c.1052C>T	p.Ser351Leu	p.S351L	NM_015160.2	155	151	4	153	153	0	Subclonal
189	CYSRT1	chr9	140120129	140120129	Missense_Mutation	SNP	G	A	c.176G>A	p.Arg59Gln	p.R59Q	NM_199001.3	193	189	4	174	174	0	Subclonal
189	ZMYND11	chr10	292864	292864	Missense_Mutation	SNP	G	A	c.1109G>A	p.Arg370Gln	p.R370Q	NM_006624.5	299	293	6	158	158	0	Subclonal
189	FRMPD2	chr10	49457176	49457176	Missense_Mutation	SNP	G	A	c.197C>T	p.Ala66Val	p.A66V	NM_001018071.3	189	183	5	148	148	0	Subclonal
189	OGDHL	chr10	50944105	50944105	Missense_Mutation	SNP	C	T	c.2873G>A	p.Arg958His	p.R958H	NM_018245.2	99	94	5	125	125	0	Subclonal
189	CDH23	chr10	73551087	73551087	Missense_Mutation	SNP	C	T	c.6248C>T	p.Pro2083Leu	p.P2083L	NM_022124.5	135	130	5	88	88	0	Subclonal
189	NRG3	chr10	83637732	83637732	Missense_Mutation	SNP	C	T	c.16C>T	p.Pro6Ser	p.P6S	NM_001165973.1	222	216	6	155	155	0	Subclonal
189	PDCD11	chr10	105203712	105203712	Missense_Mutation	SNP	G	A	c.5165G>A	p.Arg1722Gln	p.R1722Q	NM_014976.1	180	175	5	107	107	0	Subclonal
189	ACSL5	chr10	114177626	114177626	Missense_Mutation	SNP	G	A	c.1241G>A	p.Arg414His	p.R414H	NM_203379.1	293	286	7	201	201	0	Subclonal
189	DPYSL4	chr10	134004320	134004320	Missense_Mutation	SNP	G	A	c.109G>A	p.Val37Met	p.V37M	NM_006426.2	175	170	5	182	182	0	Subclonal
189	TTC40	chr10	134623922	134623922	Missense_Mutation	SNP	C	T	c.7655G>A	p.Gly2552Asp	p.G2552D	NM_001200049.2	59	55	4	92	92	0	Subclonal
189	ANO9	chr11	421182	421182	Missense_Mutation	SNP	C	T	c.1351G>A	p.Gly451Arg	p.G451R	NM_001012302.2	103	99	4	86	86	0	Subclonal
189	KCNQ1	chr11	2790066	2790066	Splice_Region	SNP	C	T	c.1515-8C>T			NM_000218.2	195	191	4	169	169	0	Subclonal
189	OR10A4	chr11	6898690	6898690	Missense_Mutation	SNP	G	A	c.812G>A	p.Ser271Asn	p.S271N	NM_207186.2	177	172	5	147	147	0	Subclonal
189	PARVA	chr11	12539184	12539184	Missense_Mutation	SNP	C	T	c.1015C>T	p.Leu339Phe	p.L339F	NM_018222.4	165	161	4	133	133	0	Subclonal
189	OTOG	chr11	17660013	17660013	Missense_Mutation	SNP	G	A	c.7847G>A	p.Arg2616His	p.R2616H	NM_001277269.1	107	101	6	90	90	0	Subclonal
189	DGKZ	chr11	46397186	46397186	Splice_Region	SNP	G	A	c.2474+5G>A			NM_001105540.1	121	117	4	98	98	0	Subclonal
189	F2	chr11	46745047	46745047	Missense_Mutation	SNP	G	A	c.538G>A	p.Glu180Lys	p.E180K	NM_000506.3	315	295	20	209	209	0	Subclonal
189	PATL1	chr11	59415324	59415324	Missense_Mutation	SNP	C	T	c.1796G>A	p.Arg599His	p.R599H	NM_152716.2	97	92	5	79	79	0	Subclonal
189	PTGDR2	chr11	60620156	60620156	Missense_Mutation	SNP	G	A	c.1040C>T	p.Thr347Ile	p.T347I	NM_004778.2	61	57	4	57	57	0	Subclonal
189	DDB1	chr11	61077378	61077378	Missense_Mutation	SNP	C	T	c.2456G>A	p.Cys819Tyr	p.C819Y	NM_001923.4	255	249	6	131	131	0	Subclonal
189	SLC22A6	chr11	62746960	62746960	Missense_Mutation	SNP	C	T	c.1361G>A	p.Arg454Gln	p.R454Q	NM_004790.4	193	189	4	166	166	0	Subclonal
189	C11orf95	chr11	63533698	63533698	Missense_Mutation	SNP	G	A	c.218C>T	p.Pro73Leu	p.P73L	NM_001144936.1	165	160	5	116	116	0	Subclonal
189	PLCB3	chr11	64029447	64029447	Missense_Mutation	SNP	G	A	c.1937G>A	p.Arg646His	p.R646H	NM_000932.2	183	177	6	134	134	0	Subclonal
189	CARNS1	chr11	67191774	67191774	Missense_Mutation	SNP	G	A	c.2186G>A	p.Arg729His	p.R729H	NM_020811.1	183	178	5	106	106	0	Subclonal
189	SHANK2	chr11	70332917	70332917	Missense_Mutation	SNP	C	T	c.3335G>A	p.Arg1112His	p.R1112H	NM_012309.3	129	123	6	143	143	0	Subclonal
189	C2CD3	chr11	73745275	73745275	Missense_Mutation	SNP	C	T	c.5930G>A	p.Arg1977Gln	p.R1977Q	NM_001286577.1	262	255	7	130	130	0	Subclonal
189	ARHGEF12	chr11	120352071	120352071	Missense_Mutation	SNP	C	T	c.4340C>T	p.Ala1447Val	p.A1447V	NM_015313.2	154	150	4	131	131	0	Subclonal
189	GALNT8	chr12	4829890	4829890	Missense_Mutation	SNP	C	T	c.47C>T	p.Thr16Ile	p.T16I	NM_017417.1	181	176	5	124	124	0	Subclonal
189	GDF3	chr12	7842542	7842542	Missense_Mutation	SNP	C	T	c.1027G>A	p.Asp343Asn	p.D343N	NM_020634.1	131	127	4	151	151	0	Subclonal
189	ITPR2	chr12	26781010	26781010	Missense_Mutation	SNP	G	A	c.3020C>T	p.Ala1007Val	p.A1007V	NM_002223.3	311	303	8	122	122	0	Subclonal
189	DDX11	chr12	31236910	31236910	Missense_Mutation	SNP	G	A	c.308G>A	p.Gly103Asp	p.G103D	NM_001257144.1	337	330	7	252	252	0	Subclonal
189	PRICKLE1	chr12	42854332	42854332	Missense_Mutation	SNP	G	A	c.1775C>T	p.Ala592Val	p.A592V	NM_001144881.1	191	186	5	150	150	0	Subclonal
189	RAPGEF3	chr12	48132994	48132994	Missense_Mutation	SNP	C	T	c.2393G>A	p.Arg798Gln	p.R798Q	NM_001098531.2	320	307	13	143	143	0	Subclonal
189	COL2A1	chr12	48368571	48368571	Missense_Mutation	SNP	C	T	c.3961G>A	p.Glu1321Lys	p.E1321K	NM_001844.4	170	165	5	140	140	0	Subclonal
189	COL2A1	chr12	48380860	48380860	Splice_Site	SNP	C	T	c.1365+1G>A		p.X455_splice	NM_001844.4	152	147	5	93	93	0	Subclonal
189	NCKAP5L	chr12	50190948	50190948	Missense_Mutation	SNP	G	A	c.695C>T	p.Pro232Leu	p.P232L	NM_001037806.3	106	102	4	105	105	0	Subclonal
189	KRT7	chr12	52636851	52636851	Missense_Mutation	SNP	G	A	c.914G>A	p.Arg305Gln	p.R305Q	NM_005556.3	142	138	4	116	116	0	Subclonal
189	SLC39A5	chr12	56629464	56629464	Missense_Mutation	SNP	C	T	c.925C>T	p.Arg309Trp	p.R309W	NM_001135195.1	179	173	6	104	104	0	Subclonal
189	CEP290	chr12	88472949	88472949	Missense_Mutation	SNP	G	A	c.5284C>T	p.Arg1762Cys	p.R1762C	NM_025114.3	271	264	7	159	159	0	Subclonal
189	CIT	chr12	120128095	120128095	Missense_Mutation	SNP	C	T	c.5921G>A	p.Arg1974His	p.R1974H	NM_007174.2	106	101	5	72	72	0	Subclonal
189	PLA2G1B	chr12	120763674	120763674	Missense_Mutation	SNP	C	T	c.184G>A	p.Glu62Lys	p.E62K	NM_000928.2	193	188	5	115	115	0	Subclonal
189	CABP1	chr12	121098649	121098649	Splice_Region	SNP	G	A	c.939+6G>A			NM_001033677.1	301	293	7	178	178	0	Subclonal
189	NCOR2	chr12	124824900	124824900	Missense_Mutation	SNP	G	A	c.5398C>T	p.Arg1800Trp	p.R1800W	NM_001077261.3	164	159	5	122	122	0	Subclonal
189	DHX37	chr12	125441659	125441659	Missense_Mutation	SNP	G	A	c.2180C>T	p.Thr727Met	p.T727M	NM_032656.3	282	274	8	153	153	0	Subclonal
189	GALNT9	chr12	132837553	132837553	Missense_Mutation	SNP	C	T	c.742G>A	p.Val248Ile	p.V248I	NM_001122636.1_dupl17	193	188	5	172	172	0	Subclonal
189	SPATA13	chr13	24860479	24860479	Nonsense_Mutation	SNP	G	A	c.554G>A	p.Trp185Ter	p.W185*	NM_153023.3	187	183	4	189	189	0	Subclonal
189	ZC3H13	chr13	46559602	46559602	Missense_Mutation	SNP	C	T	c.1550G>A	p.Arg517Gln	p.R517Q	NM_001076788.1	366	356	10	174	174	0	Subclonal
189	LMO7	chr13	76195861	76195861	Missense_Mutation	SNP	C	T	c.32C>T	p.Thr11Met	p.T11M	NM_005358.5	213	206	7	100	100	0	Subclonal
189	TUBGCP3	chr13	113210483	113210483	Nonsense_Mutation	SNP	G	A	c.604C>T	p.Arg202Ter	p.R202*	NM_006322.5	273	267	6	132	132	0	Subclonal
189	SALL2	chr14	21990953	21990953	Missense_Mutation	SNP	G	A	c.2909C>T	p.Ala970Val	p.A970V	NM_005407.1	283	276	7	223	223	0	Subclonal
189	MDGA2	chr14	47770739	47770739	Missense_Mutation	SNP	G	A	c.88C>T	p.Arg30Cys	p.R30C	NM_001113498.2	232	224	8	180	180	0	Subclonal
189	RDH11	chr14	68159672	68159672	Missense_Mutation	SNP	C	T	c.172G>A	p.Ala58Thr	p.A58T	NM_016026.3	272	266	6	135	135	0	Subclonal
189	ADAM21	chr14	70924335	70924335	Missense_Mutation	SNP	C	T	c.119C>T	p.Pro40Leu	p.P40L	NM_003813.3	269	260	8	226	226	0	Subclonal
189	RGS6	chr14	72976965	72976965	Missense_Mutation	SNP	G	A	c.1069G>A	p.Glu357Lys	p.E357K	NM_004296.5	176	171	5	127	127	0	Subclonal
189	NUMB	chr14	73753887	73753887	Missense_Mutation	SNP	G	A	c.586C>T	p.Arg196Cys	p.R196C	NM_001005743.1	142	137	5	89	89	0	Subclonal
189	WARS	chr14	100809612	100809612	Splice_Region	SNP	C	T	c.939G>A	p.Gln313%3D	p.Q313%3D	NM_004184.3	183	178	5	113	113	0	Subclonal
189	DYNC1H1	chr14	102510605	102510605	Splice_Region	SNP	C	T	c.12685-6C>T			NM_001376.4	179	174	5	132	132	0	Subclonal
189	AHNAK2	chr14	105419597	105419597	Missense_Mutation	SNP	C	T	c.2191G>A	p.Asp731Asn	p.D731N	NM_138420.2	175	170	5	144	144	0	Subclonal
189	JAG2	chr14	105617255	105617255	Splice_Region	SNP	G	A	c.1382-7C>T			NM_002226.4	68	64	4	96	96	0	Subclonal
189	IGHD4-23	chr14	106350737	106350737	Missense_Mutation	SNP	A	T	c.10T>A	p.Val4Glu	p.V4E	NC_000014.8:IGHD4-23:u_t_1	120	113	7	152	152	0	Subclonal
189	OCA2	chr15	28230225	28230225	Missense_Mutation	SNP	G	A	c.1349C>T	p.Thr450Met	p.T450M	NM_000275.2	394	386	8	308	308	0	Subclonal
189	SQRDL	chr15	45962135	45962135	Nonsense_Mutation	SNP	C	T	c.415C>T	p.Arg139Ter	p.R139*	NM_001271213.1	187	182	5	114	114	0	Subclonal
189	SLC28A1	chr15	85478343	85478343	Missense_Mutation	SNP	C	T	c.1301C>T	p.Ala434Val	p.A434V	NM_001287762.1	236	230	6	147	147	0	Subclonal
189	RHBDF1	chr16	112602	112602	Missense_Mutation	SNP	G	A	c.882C>T	p.Pro296Leu	p.P296L	NM_022450.3	79	75	4	85	85	0	Subclonal
189	ARHGDIG	chr16	332108	332108	Missense_Mutation	SNP	G	A	c.337G>A	p.Gly113Arg	p.G113R	NM_001176.3	100	96	4	98	98	0	Subclonal
189	RHOT2	chr16	721717	721717	Missense_Mutation	SNP	G	A	c.890G>A	p.Cys297Tyr	p.C297Y	NM_138769.2	187	182	5	144	144	0	Subclonal
189	CHTF18	chr16	843255	843255	Nonsense_Mutation	SNP	C	T	c.1783C>T	p.Gln595Ter	p.Q595*	NM_022092.2	8	6	2	19	19	0	Subclonal
189	SSTR5	chr16	1129127	1129127	Missense_Mutation	SNP	G	A	c.259G>A	p.Val87Ile	p.V87I	NM_001053.3	72	68	4	121	121	0	Subclonal
189	SRRM2	chr16	2813354	2813354	Missense_Mutation	SNP	C	T	c.2825C>T	p.Thr942Met	p.T942M	NM_016333.3	275	268	7	126	126	0	Subclonal
189	NLRC3	chr16	3613206	3613206	Missense_Mutation	SNP	C	T	c.1732G>A	p.Glu578Lys	p.E578K	NM_178844.3	175	170	5	186	186	0	Subclonal
189	UBALD1	chr16	4664735	4664735	Missense_Mutation	SNP	C	T	c.64G>A	p.Gly22Ser	p.G22S	NM_145253.2	128	121	7	65	65	0	Subclonal
189	MGRN1	chr16	4701983	4701983	Missense_Mutation	SNP	C	T	c.227C>T	p.Ala76Val	p.A76V	NM_001142290.2	132	127	5	100	100	0	Subclonal
189	NPIPA5	chr16	15457764	15457764	Missense_Mutation	SNP	G	A	c.805C>T	p.Arg269Cys	p.R269C	NM_001277325.1	154	147	7	114	114	0	Subclonal
189	SLC5A2	chr16	31499799	31499799	Missense_Mutation	SNP	C	T	c.1117C>T	p.Leu373Phe	p.L373F	NM_003041.3	170	166	4	187	187	0	Subclonal
189	C16orf97	chr16	52060915	52060915	Missense_Mutation	SNP	G	A	c.290C>T	p.Ser97Leu	p.S97L	NM_001242473.1	117	113	4	108	108	0	Subclonal
189	GINS3	chr16	58437167	58437167	Missense_Mutation	SNP	G	A	c.352G>A	p.Gly118Arg	p.G118R	NM_022770.3	238	233	5	166	166	0	Subclonal
189	PDPR	chr16	70154480	70154480	Missense_Mutation	SNP	A	G	c.85A>G	p.Thr29Ala	p.T29A	NM_017990.3	390	382	8	270	270	0	Subclonal
189	HP	chr16	72090139	72090139	Missense_Mutation	SNP	G	A	c.85G>A	p.Ala29Thr	p.A29T	NM_005143.3	214	208	6	116	116	0	Subclonal
189	DHX38	chr16	72135477	72135477	Missense_Mutation	SNP	A	G	c.1465A>G	p.Lys489Glu	p.K489E	NM_014003.3	374	360	14	235	235	0	Subclonal
189	ZFPM1	chr16	88598535	88598535	Missense_Mutation	SNP	G	A	c.838G>A	p.Glu280Lys	p.E280K	NM_153813.2	314	307	7	238	238	0	Subclonal
189	NLRP1	chr17	5462595	5462595	Missense_Mutation	SNP	C	T	c.1421G>A	p.Arg474His	p.R474H	NM_033004.3	319	312	7	221	221	0	Subclonal
189	BECN1	chr17	40963785	40963785	Missense_Mutation	SNP	G	A	c.1072C>T	p.Arg358Trp	p.R358W	NM_003766.3	133	128	5	93	93	0	Subclonal
189	ARL4D	chr17	41477563	41477563	Nonsense_Mutation	SNP	C	T	c.463C>T	p.Arg155Ter	p.R155*	NM_001661.3	160	154	6	94	94	0	Subclonal
189	CACNA1G	chr17	48677167	48677167	Missense_Mutation	SNP	C	T	c.3637C>T	p.Arg1213Trp	p.R1213W	NM_018896.4	245	239	6	202	202	0	Subclonal
189	DNAH17	chr17	76462805	76462805	Missense_Mutation	SNP	G	A	c.8872C>T	p.His2958Tyr	p.H2958Y	NM_173628.3	272	266	6	182	182	0	Subclonal
189	SLC26A11	chr17	78221988	78221988	Missense_Mutation	SNP	G	A	c.1354G>A	p.Gly452Ser	p.G452S	NM_001166347.1	56	52	4	46	46	0	Subclonal
189	RNF213	chr17	78332240	78332240	Missense_Mutation	SNP	C	T	c.11015C>T	p.Thr3672Met	p.T3672M	NM_001256071.1	145	139	6	102	102	0	Subclonal
189	BAIAP2	chr17	79077782	79077782	Missense_Mutation	SNP	G	A	c.940G>A	p.Ala314Thr	p.A314T	NM_017451.2	149	145	4	118	118	0	Subclonal
189	FASN	chr17	80041194	80041194	Missense_Mutation	SNP	C	T	c.5449G>A	p.Gly1817Ser	p.G1817S	NM_004104.4	154	149	5	171	171	0	Subclonal
189	ONECUT2	chr18	55104084	55104084	Missense_Mutation	SNP	G	A	c.1136G>A	p.Ser379Asn	p.S379N	NM_004852.2	115	111	4	114	114	0	Subclonal
189	SBNO2	chr19	1122550	1122550	Missense_Mutation	SNP	C	T	c.922G>A	p.Val308Ile	p.V308I	NM_014963.2	77	73	4	70	70	0	Subclonal
189	ATP8B3	chr19	1789008	1789008	Missense_Mutation	SNP	C	T	c.2957G>A	p.Gly986Asp	p.G986D	NM_138813.3	119	114	5	153	153	0	Subclonal
189	AP3D1	chr19	2110766	2110766	Missense_Mutation	SNP	C	T	c.2929G>A	p.Ala977Thr	p.A977T	NM_003938.6	156	152	4	188	188	0	Subclonal
189	ZNF57	chr19	2918177	2918177	Missense_Mutation	SNP	C	T	c.1558C>T	p.Arg520Trp	p.R520W	NM_173480.2	179	174	5	107	107	0	Subclonal
189	TUBB4A	chr19	6496218	6496218	Missense_Mutation	SNP	C	T	c.445G>A	p.Gly149Ser	p.G149S	NM_001289123.1	176	171	5	113	113	0	Subclonal
189	TGFBR3L	chr19	7982588	7982588	Missense_Mutation	SNP	C	T	c.727C>T	p.Pro243Ser	p.P243S	NM_001195259.1	32	28	4	34	34	0	Subclonal
189	DNMT1	chr19	10262430	10262430	Missense_Mutation	SNP	G	A	c.2065C>T	p.Arg689Trp	p.R689W	NM_001379.2	172	167	5	125	125	0	Subclonal
189	SMARCA4	chr19	11097188	11097188	Missense_Mutation	SNP	G	A	c.679G>A	p.Ala227Thr	p.A227T	NM_001128844.1	176	171	5	110	110	0	Subclonal
189	ZNF439	chr19	11979303	11979303	Missense_Mutation	SNP	A	T	c.1419A>T	p.Lys473Asn	p.K473N	NM_152262.2	186	179	7	103	103	0	Subclonal
189	CEP89	chr19	33370142	33370142	Missense_Mutation	SNP	C	T	c.2278G>A	p.Val760Ile	p.V760I	NM_032816.4	280	274	6	233	233	0	Subclonal
189	PEPD	chr19	33904512	33904512	Missense_Mutation	SNP	G	A	c.709C>T	p.Arg237Cys	p.R237C	NM_000285.3	138	132	6	99	99	0	Subclonal
189	CAPNS1	chr19	36633959	36633959	Splice_Region	SNP	C	T	c.392-7C>T			NM_001003962.2	300	292	8	193	193	0	Subclonal
189	RYR1	chr19	38973695	38973695	Missense_Mutation	SNP	C	T	c.4649C>T	p.Ala1550Val	p.A1550V	NM_000540.2	127	122	5	109	109	0	Subclonal
189	RYR1	chr19	39019031	39019031	Missense_Mutation	SNP	G	A	c.10910G>A	p.Arg3637His	p.R3637H	NM_000540.2	186	179	7	107	107	0	Subclonal
189	PSG6	chr19	43414782	43414782	Missense_Mutation	SNP	C	T	c.656G>A	p.Arg219Gln	p.R219Q	NM_002782.4	137	133	4	112	112	0	Subclonal
189	BCAM	chr19	45316823	45316823	Missense_Mutation	SNP	C	T	c.730C>T	p.Pro244Ser	p.P244S	NM_001013257.2	152	146	6	74	74	0	Subclonal
189	PPP1R37	chr19	45648797	45648797	Missense_Mutation	SNP	G	A	c.1483G>A	p.Gly495Arg	p.G495R	NM_019121.1	118	114	4	95	95	0	Subclonal
[truncated: 767 more rows]

## Sheet: Fig 2B
Patient ID	Response	CNV 9p21 (CDKN2A)	SNV BAP1
200	NonResponder	-2	0
242	NonResponder	-1	0
323	NonResponder	0	1
104	NonResponder	1	0
271	NonResponder	0	0
186	NonResponder	-2	0
246	NonResponder	-1	0
145	NonResponder	0	0
322	NonResponder	0	0
206	Responder	0	0
215	Responder	0	0
124	Responder	-1	1
67	Responder	0	1
140	Responder	-1	0
169	Responder	0	1
259	Responder	-1	1
143	Responder	-1	0
189	Responder	0	1
197	Responder	0	0
60	Responder	0	0
180	Responder	1	0

## Sheet: Fig 2C
Patient ID	response	SCNA amplifications	DDR amplifications
200	non responder	0	0
145	non responder	0	0
242	non responder	90	0
104	non responder	31	0
271	non responder	78	0
186	non responder	2	0
246	non responder	12	0
322	non responder	0	0
323	non responder	260	1
60	responder	1	0
180	responder	476	2
124	responder	186	0
67	responder	49	0
140	responder	378	2
169	responder	1	0
259	responder	498	0
143	responder	154	1
189	responder	649	5
197	responder	12	0
206	responder	1234	1
215	responder	2016	6

## Sheet: Fig 2D
Patient ID	Group	Clonal mutations	Subclonal mutations	TMB	ITH	Neoantigen peptides	Clonal neoantigen peptides	SCNA events	SCNA losses	SCNA deletions	SCNA gains
323	non responder	22	389	6.41781	0.946472	147	2	9983	2985	952	5786
322	non responder	0	0	1.62017	NA	NA	NA	779	7	772	0
215	responder	23	24	0.392081	0.510638	0	0	7760	2465	168	3111
246	non responder	0	0	3.10455	NA	38	0	3393	807	54	2520
206	responder	23	13	0.0789159	0.361111	0	0	7912	2654	482	3542
197	responder	0	0	2.54324	NA	90	0	3689	2173	26	1478
186	non responder	0	0	3.1374	NA	80	0	1985	1714	24	245
271	non responder	15	6	3.30599	0.285714	NA	NA	7488	4672	534	2204
189	responder	6	655	10.3542	0.990923	227	0	10259	2498	1383	5729
104	non responder	5	14	2.91753	0.736842	NA	NA	11053	2693	321	8008
143	responder	74	128	2.61439	0.633663	40	15	18228	11927	2968	3179
259	responder	18	333	5.30167	0.948718	99	6	9445	6651	511	1785
169	responder	33	724	11.185	0.956407	221	9	5022	3028	40	1953
242	non responder	100	1061	21.5101	0.913867	339	34	8792	6025	247	2430
140	responder	43	389	6.29149	0.900463	35	3	16000	8126	3075	4421
145	non responder	0	0	3.23635	NA	NA	NA	771	8	763	0
67	responder	27	601	9.22905	0.957006	132	4	5931	4173	158	1551
124	responder	17	156	2.43486	0.901734	32	1	8511	4932	627	2766
200	non responder	21	452	6.56584	0.955603	71	1	3674	2977	54	643
180	responder	0	0	2.43345	NA	105	0	8860	3662	381	4341
60	responder	0	0	1.91537	NA	84	0	778	426	6	345

## Sheet: Fig 2F
Patient #	clinic	E2F_TARGETS	EPITHELIAL_MESENCHYMAL_TRANSITION	MITOTIC_SPINDLE	G2M_CHECKPOINT
104	NR	0.409861	0.489936	0.389779	0.411162
186	NR	0.369878	0.580656	0.403716	0.41445
197	R	0.257983	0.493804	0.35924	0.303306
206	R	0.269963	0.386243	0.382909	0.294272
215	R	0.304256	0.471314	0.368071	0.32944
60	R	0.242249	0.557163	0.35641	0.279728
180	R	0.268714	0.465434	0.377868	0.307119
200	NR	0.361731	0.49833	0.382923	0.385039
124	R	0.357756	0.511477	0.401722	0.39148
72	NR	0.324031	0.588351	0.428173	0.37198
231	NR	0.295024	0.459561	0.370865	0.348911
67	R	0.284665	0.487266	0.373841	0.309716
145	NR	0.272748	0.583147	0.38182	0.321023
140	R	0.404355	0.545639	0.374857	0.407629
242	NR	0.367064	0.43401	0.386841	0.399053
169	R	0.248907	0.394465	0.350489	0.283551
259	R	0.2634	0.45827	0.336747	0.291234
143	R	0.424865	0.465318	0.413687	0.468776
189	R	0.287364	0.558277	0.348237	0.320406
271	NR	0.361671	0.596664	0.390205	0.405514
246	NR	0.420676	0.546924	0.404772	0.448594
322	NR	0.326687	0.519963	0.409555	0.380553
43	NR	0.28023	0.497756	0.359706	0.319957
323	NR	0.285875	0.587556	0.369231	0.324159

[truncated: 34 more sheets: Fig 3A, Fig 3B, Fig 3C, Fig 3D, Fig 3E, Fig 3F, Fig 3G, Fig 3H, Fig 3I, Fig 4A, Fig 4B, Fig 4D, Fig 4E, Fig 4F, Sup 2A and B, Sup 3A, Sup 3B, Sup 3C, Sup 4, Sup 5A …]
